# Supplementary material for: DDX17 promotes the growth and metastasis of lung adenocarcinoma
Source: Cell Death Discov. 2022 Oct 22;8:425. doi: 10.1038/s41420-022-01215-x (PMC9588018; doi:10.1038/s41420-022-01215-x)
Supplement: Supplementary file 2 — Table S1 [file 41420_2022_1215_MOESM2_ESM.xls]

## Sheet: Sheet1
case_id	vital_status	days_to_death	ajcc_pathologic_m	ajcc_pathologic_n	ajcc_pathologic_stage	ajcc_pathologic_t	Sample ID	Sample Type	GENID	Value	age_at_index	ethnicity	gender	race	treatment_type		years_smoked
TCGA-05-4244	Alive	'--	M1	N2	Stage IV	T2	TCGA-05-4244-01A	Primary Tumor	ENSG00000100201.17	55.4183954577	70	not reported	male	not reported	Pharmaceutical Therapy, NOS		'--
TCGA-05-4249	Alive	'--	M0	N0	Stage IB	T2	TCGA-05-4249-01A	Primary Tumor	ENSG00000100201.17	64.7065118197	67	not reported	male	not reported	Pharmaceutical Therapy, NOS		'--
TCGA-05-4250	Dead	121.0	M0	N1	Stage IIIA	T3	TCGA-05-4250-01A	Primary Tumor	ENSG00000100201.17	30.9661087429	79	not reported	male	not reported	Pharmaceutical Therapy, NOS		'--
TCGA-05-4382	Alive	'--	M0	N0	Stage IB	T2	TCGA-05-4382-01A	Primary Tumor	ENSG00000100201.17	52.8439116496	68	not reported	male	not reported	Pharmaceutical Therapy, NOS		'--
TCGA-05-4384	Alive	'--	M0	N2	Stage IIIA	T2	TCGA-05-4384-01A	Primary Tumor	ENSG00000100201.17	68.494468703	66	not reported	male	not reported	Pharmaceutical Therapy, NOS		24
TCGA-05-4389	Alive	'--	M0	N0	Stage IA	T1	TCGA-05-4389-01A	Primary Tumor	ENSG00000100201.17	29.12598137	70	not reported	male	not reported	Pharmaceutical Therapy, NOS		'--
TCGA-05-4390	Alive	'--	M0	N0	Stage IB	T2	TCGA-05-4390-01A	Primary Tumor	ENSG00000100201.17	34.8658362095	58	not reported	male	not reported	Pharmaceutical Therapy, NOS		30
TCGA-05-4395	Dead	0.0	M0	N2	Stage IIIB	T4	TCGA-05-4395-01A	Primary Tumor	ENSG00000100201.17	18.2393652349	76	not reported	male	not reported	Pharmaceutical Therapy, NOS		'--
TCGA-05-4396	Dead	303.0	M0	N1	Stage IIIB	T4	TCGA-05-4396-01A	Primary Tumor	ENSG00000100201.17	44.3544895254	76	not reported	male	not reported	Pharmaceutical Therapy, NOS		37
TCGA-05-4397	Dead	731.0	M0	N1	Stage IIB	T2	TCGA-05-4397-01A	Primary Tumor	ENSG00000100201.17	48.1175396823	65	not reported	male	not reported	Pharmaceutical Therapy, NOS		'--
TCGA-05-4398	Alive	'--	M0	N3	Stage IIIB	T4	TCGA-05-4398-01A	Primary Tumor	ENSG00000100201.17	47.7272054788	47	not reported	male	not reported	Pharmaceutical Therapy, NOS		'--
TCGA-05-4402	Dead	244.0	M1	NX	Stage IV	T2	TCGA-05-4402-01A	Primary Tumor	ENSG00000100201.17	28.6884529542	57	not reported	male	not reported	Pharmaceutical Therapy, NOS		'--
TCGA-05-4403	Alive	'--	M0	N0	Stage IB	T2	TCGA-05-4403-01A	Primary Tumor	ENSG00000100201.17	19.7355972997	76	not reported	male	not reported	Pharmaceutical Therapy, NOS		'--
TCGA-05-4405	Alive	'--	M0	N0	Stage IB	T2	TCGA-05-4405-01A	Primary Tumor	ENSG00000100201.17	53.5139800354	74	not reported	male	not reported	Pharmaceutical Therapy, NOS		43
TCGA-05-4410	Alive	'--	M0	N0	Stage IB	T2	TCGA-05-4410-01A	Primary Tumor	ENSG00000100201.17	58.7616008296	62	not reported	male	not reported	Pharmaceutical Therapy, NOS		49
TCGA-05-4415	Dead	91.0	M0	N2	Stage IIIB	T4	TCGA-05-4415-01A	Primary Tumor	ENSG00000100201.17	51.7357498913	57	not reported	male	not reported	Pharmaceutical Therapy, NOS		10
TCGA-05-4417	Alive	'--	M0	N0	Stage IB	T2	TCGA-05-4417-01A	Primary Tumor	ENSG00000100201.17	35.2900200754	51	not reported	male	not reported	Pharmaceutical Therapy, NOS		37
TCGA-05-4418	Dead	274.0	M0	N2	Stage IIIA	T3	TCGA-05-4418-01A	Primary Tumor	ENSG00000100201.17	27.9883359432	69	not reported	male	not reported	Pharmaceutical Therapy, NOS		'--
TCGA-05-4420	Alive	'--	M0	N0	Stage IB	T2	TCGA-05-4420-01A	Primary Tumor	ENSG00000100201.17	30.685443223	41	not reported	male	not reported	Pharmaceutical Therapy, NOS		'--
TCGA-05-4422	Alive	'--	M0	N0	Stage IB	T2	TCGA-05-4422-01A	Primary Tumor	ENSG00000100201.17	83.4216428117	68	not reported	male	not reported	Pharmaceutical Therapy, NOS		'--
TCGA-05-4424	Alive	'--	M0	N0	Stage IIB	T3	TCGA-05-4424-01A	Primary Tumor	ENSG00000100201.17	28.0429363956	70	not reported	male	not reported	Pharmaceutical Therapy, NOS		50
TCGA-05-4425	Alive	'--	M1	N0	Stage IV	T2	TCGA-05-4425-01A	Primary Tumor	ENSG00000100201.17	40.0517819232	70	not reported	male	not reported	Pharmaceutical Therapy, NOS		'--
TCGA-05-4426	Alive	'--	M0	N0	Stage IB	T2	TCGA-05-4426-01A	Primary Tumor	ENSG00000100201.17	32.0288557887	71	not reported	male	not reported	Pharmaceutical Therapy, NOS		'--
TCGA-05-4427	Alive	'--	M0	N1	Stage IIB	T2	TCGA-05-4427-01A	Primary Tumor	ENSG00000100201.17	46.4910529547	65	not reported	male	not reported	Pharmaceutical Therapy, NOS		15
TCGA-05-4430	Alive	'--	M0	N0	Stage IB	T2	TCGA-05-4430-01A	Primary Tumor	ENSG00000100201.17	23.9664224239	59	not reported	male	not reported	Pharmaceutical Therapy, NOS		'--
TCGA-05-4432	Alive	'--	M0	N1	Stage IIB	T2	TCGA-05-4432-01A	Primary Tumor	ENSG00000100201.17	25.7950214927	66	not reported	male	not reported	Pharmaceutical Therapy, NOS		'--
TCGA-05-4433	Alive	'--	M0	N0	Stage IB	T2	TCGA-05-4433-01A	Primary Tumor	ENSG00000100201.17	34.7504369844	82	not reported	male	not reported	Pharmaceutical Therapy, NOS		2
TCGA-05-4434	Dead	457.0	M1	N1	Stage IV	T4	TCGA-05-4434-01A	Primary Tumor	ENSG00000100201.17	62.0017516589	67	not reported	male	not reported	Pharmaceutical Therapy, NOS		'--
TCGA-05-5420	Alive	'--	M0	N2	Stage IIIA	T2	TCGA-05-5420-01A	Primary Tumor	ENSG00000100201.17	37.7500569409	67	not reported	male	not reported	Pharmaceutical Therapy, NOS		40
TCGA-05-5423	Alive	'--	M0	N1	Stage IIB	T2	TCGA-05-5423-01A	Primary Tumor	ENSG00000100201.17	37.0286684225	65	not reported	male	not reported	Pharmaceutical Therapy, NOS		24
TCGA-05-5425	Alive	'--	M0	N1	Stage IIB	T2b	TCGA-05-5425-01A	Primary Tumor	ENSG00000100201.17	33.2651620005	68	not reported	male	not reported	Pharmaceutical Therapy, NOS		20
TCGA-05-5428	Alive	'--	M0	N1	Stage IIA	T1b	TCGA-05-5428-01A	Primary Tumor	ENSG00000100201.17	26.0098971566	57	not reported	male	not reported	Pharmaceutical Therapy, NOS		24
TCGA-05-5429	Dead	275.0	M0	N2	Stage IIIA	T3	TCGA-05-5429-01A	Primary Tumor	ENSG00000100201.17	31.3866684261	60	not reported	male	not reported	Pharmaceutical Therapy, NOS		'--
TCGA-05-5715	Alive	'--	M0	N0	Stage IB	T2a	TCGA-05-5715-01A	Primary Tumor	ENSG00000100201.17	27.6390131288	69	not reported	male	not reported	Pharmaceutical Therapy, NOS		'--
TCGA-35-3615	Alive	'--	M0	N0	Stage IB	T2	TCGA-35-3615-01A	Primary Tumor	ENSG00000100201.17	47.3915409549	57	not hispanic or latino	male	not reported	Pharmaceutical Therapy, NOS		'--
TCGA-35-4122	Alive	'--	M0	N0	Stage IA	T1	TCGA-35-4122-01A	Primary Tumor	ENSG00000100201.17	16.2178987756	69	not hispanic or latino	male	not reported	Pharmaceutical Therapy, NOS		45
TCGA-35-4123	Alive	'--	M0	N0	Stage IA	T1	TCGA-35-4123-01A	Primary Tumor	ENSG00000100201.17	23.1642455959	38	not hispanic or latino	male	not reported	Pharmaceutical Therapy, NOS		20
TCGA-35-5375	Alive	'--	M0	N2	Stage IIIA	T2	TCGA-35-5375-01A	Primary Tumor	ENSG00000100201.17	26.9461955801	61	not hispanic or latino	male	not reported	Pharmaceutical Therapy, NOS		35
TCGA-38-4625	Alive	'--	M0	N0	Stage IB	T2a	TCGA-38-4625-01A	Primary Tumor	ENSG00000100201.17	30.060211977	66	not hispanic or latino	male	not reported	Pharmaceutical Therapy, NOS		'--
TCGA-38-4625	Alive	'--	M0	N0	Stage IB	T2a	TCGA-38-4625-11A	Solid Tissue Normal	ENSG00000100201.17	26.4519057831	66	not hispanic or latino	male	not reported	Pharmaceutical Therapy, NOS		'--
TCGA-38-4626	Alive	'--	M0	N0	'--	T2b	TCGA-38-4626-11A	Solid Tissue Normal	ENSG00000100201.17	37.7217856484	57	not hispanic or latino	male	not reported	Pharmaceutical Therapy, NOS		'--
TCGA-38-4626	Alive	'--	M0	N0	'--	T2b	TCGA-38-4626-01A	Primary Tumor	ENSG00000100201.17	38.303908005	57	not hispanic or latino	male	not reported	Pharmaceutical Therapy, NOS		'--
TCGA-38-4627	Dead	1147.0	M0	N1	Stage IIA	T1b	TCGA-38-4627-01A	Primary Tumor	ENSG00000100201.17	18.837451426	64	not hispanic or latino	male	not reported	Pharmaceutical Therapy, NOS		'--
TCGA-38-4627	Dead	1147.0	M0	N1	Stage IIA	T1b	TCGA-38-4627-11A	Solid Tissue Normal	ENSG00000100201.17	25.5752512393	64	not hispanic or latino	male	not reported	Pharmaceutical Therapy, NOS		'--
TCGA-38-4628	Dead	1492.0	M0	N1	Stage IIB	T2	TCGA-38-4628-01A	Primary Tumor	ENSG00000100201.17	19.2712905925	65	not hispanic or latino	male	not reported	Pharmaceutical Therapy, NOS		'--
TCGA-38-4629	Dead	864.0	M0	N0	Stage IIB	T3	TCGA-38-4629-01A	Primary Tumor	ENSG00000100201.17	19.4494310062	68	not hispanic or latino	male	not reported	Pharmaceutical Therapy, NOS		'--
TCGA-38-4630	Dead	1073.0	M0	N0	Stage IB	T2	TCGA-38-4630-01A	Primary Tumor	ENSG00000100201.17	62.9121177853	75	not hispanic or latino	male	not reported	Pharmaceutical Therapy, NOS		'--
TCGA-38-4631	Dead	354.0	M0	N0	Stage IB	T2	TCGA-38-4631-01A	Primary Tumor	ENSG00000100201.17	28.6465388135	72	not hispanic or latino	male	not reported	Pharmaceutical Therapy, NOS		'--
TCGA-38-4632	Dead	1357.0	M1	N1	Stage IV	T2	TCGA-38-4632-11A	Solid Tissue Normal	ENSG00000100201.17	27.1609008832	42	not hispanic or latino	male	not reported	Pharmaceutical Therapy, NOS		'--
TCGA-38-4632	Dead	1357.0	M1	N1	Stage IV	T2	TCGA-38-4632-01A	Primary Tumor	ENSG00000100201.17	26.1013820027	42	not hispanic or latino	male	not reported	Pharmaceutical Therapy, NOS		'--
TCGA-38-6178	Alive	'--	'--	N2	Stage IIIA	T2b	TCGA-38-6178-01A	Primary Tumor	ENSG00000100201.17	43.5355377557	70	not hispanic or latino	male	not reported	Pharmaceutical Therapy, NOS		'--
TCGA-38-7271	Dead	800.0	M0	N0	Stage IA	T1	TCGA-38-7271-01A	Primary Tumor	ENSG00000100201.17	27.3376911447	72	not hispanic or latino	male	not reported	Pharmaceutical Therapy, NOS		28
TCGA-38-A44F	Alive	'--	M0	N0	Stage IB	T2a	TCGA-38-A44F-01A	Primary Tumor	ENSG00000100201.17	71.2522672021	80	not hispanic or latino	male	not reported	Pharmaceutical Therapy, NOS		12
TCGA-44-2655	Alive	'--	M0	N0	Stage IA	T1	TCGA-44-2655-01A	Primary Tumor	ENSG00000100201.17	41.7324396674	65	not hispanic or latino	male	not reported	Pharmaceutical Therapy, NOS		30
TCGA-44-2655	Alive	'--	M0	N0	Stage IA	T1	TCGA-44-2655-11A	Solid Tissue Normal	ENSG00000100201.17	36.6520333205	65	not hispanic or latino	male	not reported	Pharmaceutical Therapy, NOS		30
TCGA-44-2656	Alive	'--	M0	N0	Stage IB	T2	TCGA-44-2656-01A	Primary Tumor	ENSG00000100201.17	36.4761832783	59	not hispanic or latino	male	not reported	Pharmaceutical Therapy, NOS		15
TCGA-44-2656	Alive	'--	M0	N0	Stage IB	T2	TCGA-44-2656-01B	Primary Tumor	ENSG00000100201.17	159.769209565	59	not hispanic or latino	male	not reported	Pharmaceutical Therapy, NOS		15
TCGA-44-2656	Alive	'--	M0	N0	Stage IB	T2	TCGA-44-2656-01A	Primary Tumor	ENSG00000100201.17	55.9885112353	59	not hispanic or latino	male	not reported	Pharmaceutical Therapy, NOS		15
TCGA-44-2657	Alive	'--	M0	NX	Stage IB	T2	TCGA-44-2657-11A	Solid Tissue Normal	ENSG00000100201.17	34.464654597	74	not hispanic or latino	male	not reported	Pharmaceutical Therapy, NOS		47
TCGA-44-2657	Alive	'--	M0	NX	Stage IB	T2	TCGA-44-2657-01A	Primary Tumor	ENSG00000100201.17	54.7590366136	74	not hispanic or latino	male	not reported	Pharmaceutical Therapy, NOS		47
TCGA-44-2659	Alive	'--	M0	N1	Stage IIB	T1	TCGA-44-2659-01A	Primary Tumor	ENSG00000100201.17	51.1912018952	65	not hispanic or latino	male	not reported	Pharmaceutical Therapy, NOS		38
TCGA-44-2661	Alive	'--	M0	N0	Stage IA	T1	TCGA-44-2661-11A	Solid Tissue Normal	ENSG00000100201.17	37.1010804747	69	not hispanic or latino	male	not reported	Pharmaceutical Therapy, NOS		'--
TCGA-44-2661	Alive	'--	M0	N0	Stage IA	T1	TCGA-44-2661-01A	Primary Tumor	ENSG00000100201.17	54.0556850846	69	not hispanic or latino	male	not reported	Pharmaceutical Therapy, NOS		'--
TCGA-44-2662	Alive	'--	M0	N0	Stage IB	T2	TCGA-44-2662-01A	Primary Tumor	ENSG00000100201.17	33.647355968	65	not hispanic or latino	male	not reported	Pharmaceutical Therapy, NOS		28
TCGA-44-2662	Alive	'--	M0	N0	Stage IB	T2	TCGA-44-2662-01A	Primary Tumor	ENSG00000100201.17	41.112815029	65	not hispanic or latino	male	not reported	Pharmaceutical Therapy, NOS		28
TCGA-44-2662	Alive	'--	M0	N0	Stage IB	T2	TCGA-44-2662-01B	Primary Tumor	ENSG00000100201.17	139.793738224	65	not hispanic or latino	male	not reported	Pharmaceutical Therapy, NOS		28
TCGA-44-2662	Alive	'--	M0	N0	Stage IB	T2	TCGA-44-2662-11A	Solid Tissue Normal	ENSG00000100201.17	35.07412823	65	not hispanic or latino	male	not reported	Pharmaceutical Therapy, NOS		28
TCGA-44-2665	Alive	'--	M0	N1	Stage IIB	T2	TCGA-44-2665-11A	Solid Tissue Normal	ENSG00000100201.17	37.1408670115	55	not hispanic or latino	male	not reported	Pharmaceutical Therapy, NOS		'--
TCGA-44-2665	Alive	'--	M0	N1	Stage IIB	T2	TCGA-44-2665-01A	Primary Tumor	ENSG00000100201.17	59.042202463	55	not hispanic or latino	male	not reported	Pharmaceutical Therapy, NOS		'--
TCGA-44-2666	Dead	97.0	M0	N0	Stage IB	T2	TCGA-44-2666-01A	Primary Tumor	ENSG00000100201.17	56.4239672961	43	hispanic or latino	male	not reported	Pharmaceutical Therapy, NOS		'--
TCGA-44-2666	Dead	97.0	M0	N0	Stage IB	T2	TCGA-44-2666-01A	Primary Tumor	ENSG00000100201.17	49.8300087292	43	hispanic or latino	male	not reported	Pharmaceutical Therapy, NOS		'--
TCGA-44-2666	Dead	97.0	M0	N0	Stage IB	T2	TCGA-44-2666-01B	Primary Tumor	ENSG00000100201.17	227.405830732	43	hispanic or latino	male	not reported	Pharmaceutical Therapy, NOS		'--
TCGA-44-2668	Dead	761.0	M0	N0	Stage IB	T2	TCGA-44-2668-01B	Primary Tumor	ENSG00000100201.17	116.302598295	51	not hispanic or latino	male	not reported	Pharmaceutical Therapy, NOS		30
TCGA-44-2668	Dead	761.0	M0	N0	Stage IB	T2	TCGA-44-2668-01A	Primary Tumor	ENSG00000100201.17	36.5501425828	51	not hispanic or latino	male	not reported	Pharmaceutical Therapy, NOS		30
TCGA-44-2668	Dead	761.0	M0	N0	Stage IB	T2	TCGA-44-2668-11A	Solid Tissue Normal	ENSG00000100201.17	39.9578266903	51	not hispanic or latino	male	not reported	Pharmaceutical Therapy, NOS		30
TCGA-44-2668	Dead	761.0	M0	N0	Stage IB	T2	TCGA-44-2668-01A	Primary Tumor	ENSG00000100201.17	25.5823252629	51	not hispanic or latino	male	not reported	Pharmaceutical Therapy, NOS		30
TCGA-44-3396	Alive	'--	M0	N2	Stage IIIA	T2	TCGA-44-3396-11A	Solid Tissue Normal	ENSG00000100201.17	39.3211997992	74	not hispanic or latino	male	not reported	Pharmaceutical Therapy, NOS		'--
TCGA-44-3396	Alive	'--	M0	N2	Stage IIIA	T2	TCGA-44-3396-01A	Primary Tumor	ENSG00000100201.17	42.8881913345	74	not hispanic or latino	male	not reported	Pharmaceutical Therapy, NOS		'--
TCGA-44-3398	Alive	'--	M0	N0	Stage IA	T1b	TCGA-44-3398-01A	Primary Tumor	ENSG00000100201.17	56.7486973452	77	not hispanic or latino	male	not reported	Pharmaceutical Therapy, NOS		50
TCGA-44-3398	Alive	'--	M0	N0	Stage IA	T1b	TCGA-44-3398-11B	Solid Tissue Normal	ENSG00000100201.17	45.0531841805	77	not hispanic or latino	male	not reported	Pharmaceutical Therapy, NOS		50
TCGA-44-3917	Alive	'--	M0	N0	Stage IB	T2	TCGA-44-3917-01A	Primary Tumor	ENSG00000100201.17	63.5684518014	33	not hispanic or latino	male	not reported	Pharmaceutical Therapy, NOS		'--
TCGA-44-3917	Alive	'--	M0	N0	Stage IB	T2	TCGA-44-3917-01B	Primary Tumor	ENSG00000100201.17	129.262233725	33	not hispanic or latino	male	not reported	Pharmaceutical Therapy, NOS		'--
TCGA-44-3918	Alive	'--	M0	N0	Stage IA	T1	TCGA-44-3918-01A	Primary Tumor	ENSG00000100201.17	65.1303569449	60	not hispanic or latino	male	not reported	Pharmaceutical Therapy, NOS		20
TCGA-44-3918	Alive	'--	M0	N0	Stage IA	T1	TCGA-44-3918-01B	Primary Tumor	ENSG00000100201.17	143.506536905	60	not hispanic or latino	male	not reported	Pharmaceutical Therapy, NOS		20
TCGA-44-3918	Alive	'--	M0	N0	Stage IA	T1	TCGA-44-3918-01A	Primary Tumor	ENSG00000100201.17	40.1196605753	60	not hispanic or latino	male	not reported	Pharmaceutical Therapy, NOS		20
TCGA-44-3919	Dead	1026.0	M0	N0	Stage IA	T1	TCGA-44-3919-01A	Primary Tumor	ENSG00000100201.17	53.8467839973	71	not hispanic or latino	male	not reported	Pharmaceutical Therapy, NOS		'--
TCGA-44-4112	Dead	808.0	M0	N0	Stage IB	T2a	TCGA-44-4112-01A	Primary Tumor	ENSG00000100201.17	34.1295827032	60	not hispanic or latino	male	not reported	Pharmaceutical Therapy, NOS		20
TCGA-44-4112	Dead	808.0	M0	N0	Stage IB	T2a	TCGA-44-4112-01B	Primary Tumor	ENSG00000100201.17	123.617289994	60	not hispanic or latino	male	not reported	Pharmaceutical Therapy, NOS		20
TCGA-44-5643	Alive	'--	M0	N2	Stage IIIA	T2b	TCGA-44-5643-01A	Primary Tumor	ENSG00000100201.17	31.7231267091	53	not hispanic or latino	male	not reported	Pharmaceutical Therapy, NOS		'--
TCGA-44-5644	Alive	'--	'--	N0	Stage IB	T2a	TCGA-44-5644-01A	Primary Tumor	ENSG00000100201.17	40.4334313023	51	not hispanic or latino	male	not reported	Pharmaceutical Therapy, NOS		'--
TCGA-44-5645	Alive	'--	'--	NX	Stage IA	T1	TCGA-44-5645-01A	Primary Tumor	ENSG00000100201.17	59.2764055761	61	not hispanic or latino	male	not reported	Pharmaceutical Therapy, NOS		10
TCGA-44-5645	Alive	'--	'--	NX	Stage IA	T1	TCGA-44-5645-11A	Solid Tissue Normal	ENSG00000100201.17	44.0326656648	61	not hispanic or latino	male	not reported	Pharmaceutical Therapy, NOS		10
TCGA-44-5645	Alive	'--	'--	NX	Stage IA	T1	TCGA-44-5645-01A	Primary Tumor	ENSG00000100201.17	64.2874751019	61	not hispanic or latino	male	not reported	Pharmaceutical Therapy, NOS		10
TCGA-44-5645	Alive	'--	'--	NX	Stage IA	T1	TCGA-44-5645-01B	Primary Tumor	ENSG00000100201.17	230.122108825	61	not hispanic or latino	male	not reported	Pharmaceutical Therapy, NOS		10
TCGA-44-6144	Alive	'--	M0	N0	Stage IA	T1a	TCGA-44-6144-11A	Solid Tissue Normal	ENSG00000100201.17	52.6856856121	58	not hispanic or latino	male	white	Pharmaceutical Therapy, NOS		'--
TCGA-44-6145	Alive	'--	M0	N0	Stage IA	T1	TCGA-44-6145-11A	Solid Tissue Normal	ENSG00000100201.17	54.1887037349	62	not hispanic or latino	male	white	Pharmaceutical Therapy, NOS		36
TCGA-44-6145	Alive	'--	M0	N0	Stage IA	T1	TCGA-44-6145-01A	Primary Tumor	ENSG00000100201.17	35.4632429353	62	not hispanic or latino	male	white	Pharmaceutical Therapy, NOS		36
TCGA-44-6146	Alive	'--	M0	N0	Stage IIB	T3	TCGA-44-6146-01B	Primary Tumor	ENSG00000100201.17	171.226493624	64	not hispanic or latino	male	white	Pharmaceutical Therapy, NOS		'--
TCGA-44-6146	Alive	'--	M0	N0	Stage IIB	T3	TCGA-44-6146-01A	Primary Tumor	ENSG00000100201.17	64.3111348425	64	not hispanic or latino	male	white	Pharmaceutical Therapy, NOS		'--
TCGA-44-6146	Alive	'--	M0	N0	Stage IIB	T3	TCGA-44-6146-01A	Primary Tumor	ENSG00000100201.17	51.9805973045	64	not hispanic or latino	male	white	Pharmaceutical Therapy, NOS		'--
TCGA-44-6146	Alive	'--	M0	N0	Stage IIB	T3	TCGA-44-6146-11A	Solid Tissue Normal	ENSG00000100201.17	66.7004934681	64	not hispanic or latino	male	white	Pharmaceutical Therapy, NOS		'--
TCGA-44-6147	Alive	'--	M0	NX	Stage IA	T1b	TCGA-44-6147-01A	Primary Tumor	ENSG00000100201.17	59.0116570616	67	not hispanic or latino	male	white	Pharmaceutical Therapy, NOS		4
TCGA-44-6147	Alive	'--	M0	NX	Stage IA	T1b	TCGA-44-6147-01A	Primary Tumor	ENSG00000100201.17	63.7815781986	67	not hispanic or latino	male	white	Pharmaceutical Therapy, NOS		4
TCGA-44-6147	Alive	'--	M0	NX	Stage IA	T1b	TCGA-44-6147-11A	Solid Tissue Normal	ENSG00000100201.17	56.4634458438	67	not hispanic or latino	male	white	Pharmaceutical Therapy, NOS		4
TCGA-44-6147	Alive	'--	M0	NX	Stage IA	T1b	TCGA-44-6147-01B	Primary Tumor	ENSG00000100201.17	180.362608666	67	not hispanic or latino	male	white	Pharmaceutical Therapy, NOS		4
TCGA-44-6148	Alive	'--	M0	N0	Stage IA	T1b	TCGA-44-6148-01A	Primary Tumor	ENSG00000100201.17	61.4671424937	60	not hispanic or latino	male	white	Pharmaceutical Therapy, NOS		31
TCGA-44-6148	Alive	'--	M0	N0	Stage IA	T1b	TCGA-44-6148-11A	Solid Tissue Normal	ENSG00000100201.17	57.7263424709	60	not hispanic or latino	male	white	Pharmaceutical Therapy, NOS		31
TCGA-44-6774	Alive	'--	M0	N2	Stage IIIA	T1	TCGA-44-6774-01A	Primary Tumor	ENSG00000100201.17	29.4035406811	56	not hispanic or latino	male	white	Pharmaceutical Therapy, NOS		'--
TCGA-44-6775	Alive	'--	MX	N0	Stage IB	T2a	TCGA-44-6775-01A	Primary Tumor	ENSG00000100201.17	49.4753560403	72	hispanic or latino	male	white	Pharmaceutical Therapy, NOS		50
TCGA-44-6775	Alive	'--	MX	N0	Stage IB	T2a	TCGA-44-6775-01A	Primary Tumor	ENSG00000100201.17	44.2066608677	72	hispanic or latino	male	white	Pharmaceutical Therapy, NOS		50
TCGA-44-6775	Alive	'--	MX	N0	Stage IB	T2a	TCGA-44-6775-01C	Primary Tumor	ENSG00000100201.17	161.501069068	72	hispanic or latino	male	white	Pharmaceutical Therapy, NOS		50
TCGA-44-6776	Alive	'--	MX	N0	Stage IA	T1	TCGA-44-6776-01A	Primary Tumor	ENSG00000100201.17	33.0765850966	60	not reported	male	white	Pharmaceutical Therapy, NOS		45
TCGA-44-6776	Alive	'--	MX	N0	Stage IA	T1	TCGA-44-6776-11A	Solid Tissue Normal	ENSG00000100201.17	64.8081611463	60	not reported	male	white	Pharmaceutical Therapy, NOS		45
TCGA-44-6777	Dead	987.0	MX	NX	Stage IB	T2	TCGA-44-6777-11A	Solid Tissue Normal	ENSG00000100201.17	25.9246494607	85	not reported	male	white	Pharmaceutical Therapy, NOS		64
TCGA-44-6777	Dead	987.0	MX	NX	Stage IB	T2	TCGA-44-6777-01A	Primary Tumor	ENSG00000100201.17	23.7208108262	85	not reported	male	white	Pharmaceutical Therapy, NOS		64
TCGA-44-6778	Alive	'--	MX	N0	Stage IA	T1	TCGA-44-6778-11A	Solid Tissue Normal	ENSG00000100201.17	76.3663464655	59	not reported	male	white	Pharmaceutical Therapy, NOS		30
TCGA-44-6778	Alive	'--	MX	N0	Stage IA	T1	TCGA-44-6778-01A	Primary Tumor	ENSG00000100201.17	58.0932254088	59	not reported	male	white	Pharmaceutical Therapy, NOS		30
TCGA-44-6779	Dead	500.0	MX	N1	Stage IIB	T2	TCGA-44-6779-01A	Primary Tumor	ENSG00000100201.17	22.8327308664	50	not reported	male	white	Pharmaceutical Therapy, NOS		30
TCGA-44-7659	Alive	'--	MX	N0	Stage IA	T1b	TCGA-44-7659-01A	Primary Tumor	ENSG00000100201.17	91.859317035	70	not hispanic or latino	male	white	Pharmaceutical Therapy, NOS		'--
TCGA-44-7660	Alive	'--	MX	N0	Stage IB	T2	TCGA-44-7660-01A	Primary Tumor	ENSG00000100201.17	45.380978374	72	not hispanic or latino	male	white	Pharmaceutical Therapy, NOS		'--
TCGA-44-7661	Dead	557.0	M0	N0	Stage IB	T2a	TCGA-44-7661-01A	Primary Tumor	ENSG00000100201.17	40.0322443927	69	not hispanic or latino	male	white	Pharmaceutical Therapy, NOS		15
TCGA-44-7662	Alive	'--	MX	N0	Stage IB	T2a	TCGA-44-7662-01A	Primary Tumor	ENSG00000100201.17	44.6025806065	61	not hispanic or latino	male	white	Pharmaceutical Therapy, NOS		'--
TCGA-44-7667	Alive	'--	MX	N0	Stage IIB	T3	TCGA-44-7667-01A	Primary Tumor	ENSG00000100201.17	31.9961510929	49	not hispanic or latino	male	white	Pharmaceutical Therapy, NOS		'--
TCGA-44-7669	Dead	574.0	MX	N1	Stage IIA	T1b	TCGA-44-7669-01A	Primary Tumor	ENSG00000100201.17	50.8842007019	59	not hispanic or latino	male	white	Pharmaceutical Therapy, NOS		'--
TCGA-44-7670	Alive	'--	M0	N1	Stage IIA	T1b	TCGA-44-7670-01A	Primary Tumor	ENSG00000100201.17	30.1493083911	47	hispanic or latino	male	white	Pharmaceutical Therapy, NOS		'--
TCGA-44-7671	Alive	'--	M0	N0	Stage IB	T2a	TCGA-44-7671-01A	Primary Tumor	ENSG00000100201.17	21.2997943108	64	not hispanic or latino	male	white	Pharmaceutical Therapy, NOS		'--
TCGA-44-7672	Alive	'--	M0	N0	Stage IA	T1b	TCGA-44-7672-01A	Primary Tumor	ENSG00000100201.17	23.4354263047	52	not hispanic or latino	male	white	Pharmaceutical Therapy, NOS		'--
TCGA-44-8117	Alive	'--	M0	N0	Stage IB	T2a	TCGA-44-8117-01A	Primary Tumor	ENSG00000100201.17	74.6545649025	54	not hispanic or latino	male	white	Pharmaceutical Therapy, NOS		36
TCGA-44-8119	Alive	'--	M0	N0	Stage IIB	T3	TCGA-44-8119-01A	Primary Tumor	ENSG00000100201.17	43.9783681493	73	not hispanic or latino	male	white	Pharmaceutical Therapy, NOS		'--
TCGA-44-8120	Alive	'--	M0	N0	Stage IB	T2a	TCGA-44-8120-01A	Primary Tumor	ENSG00000100201.17	36.1394666163	58	not hispanic or latino	male	white	Pharmaceutical Therapy, NOS		'--
TCGA-44-A479	Alive	'--	MX	N0	Stage IB	T2	TCGA-44-A479-01A	Primary Tumor	ENSG00000100201.17	86.7846906884	73	not hispanic or latino	male	white	Pharmaceutical Therapy, NOS		40
TCGA-44-A47A	Alive	'--	MX	N0	Stage IB	T2a	TCGA-44-A47A-01A	Primary Tumor	ENSG00000100201.17	79.1950734793	78	not hispanic or latino	male	white	Pharmaceutical Therapy, NOS		40
TCGA-44-A47B	Alive	'--	M0	N0	Stage IB	T2a	TCGA-44-A47B-01A	Primary Tumor	ENSG00000100201.17	69.2807778531	79	not hispanic or latino	male	white	Pharmaceutical Therapy, NOS		9
TCGA-44-A47G	Alive	'--	M0	N0	Stage IA	T1	TCGA-44-A47G-01A	Primary Tumor	ENSG00000100201.17	50.463382331	73	not hispanic or latino	male	white	Pharmaceutical Therapy, NOS		56
TCGA-44-A4SS	Alive	'--	M0	N0	Stage IA	T1b	TCGA-44-A4SS-01A	Primary Tumor	ENSG00000100201.17	38.2661055995	73	not hispanic or latino	male	white	Pharmaceutical Therapy, NOS		60
TCGA-44-A4SU	Dead	409.0	MX	N0	Stage IA	T1a	TCGA-44-A4SU-01A	Primary Tumor	ENSG00000100201.17	60.0938654622	67	not hispanic or latino	male	white	Pharmaceutical Therapy, NOS		50
TCGA-49-4486	Dead	2318.0	M0	N0	Stage IA	T1	TCGA-49-4486-01A	Primary Tumor	ENSG00000100201.17	29.6953983996	72	not hispanic or latino	male	white	Pharmaceutical Therapy, NOS		35
TCGA-49-4487	Dead	855.0	M0	N0	Stage IA	T1	TCGA-49-4487-01A	Primary Tumor	ENSG00000100201.17	45.3956661943	72	not hispanic or latino	male	white	Pharmaceutical Therapy, NOS		'--
TCGA-49-4488	Dead	869.0	MX	N0	Stage IA	T1	TCGA-49-4488-01A	Primary Tumor	ENSG00000100201.17	24.2004722187	74	not hispanic or latino	male	white	Pharmaceutical Therapy, NOS		'--
TCGA-49-4490	Dead	385.0	M0	N2	Stage IIIA	T3	TCGA-49-4490-11A	Solid Tissue Normal	ENSG00000100201.17	32.8042764868	45	not hispanic or latino	male	white	Pharmaceutical Therapy, NOS		'--
TCGA-49-4490	Dead	385.0	M0	N2	Stage IIIA	T3	TCGA-49-4490-01A	Primary Tumor	ENSG00000100201.17	39.8769315012	45	not hispanic or latino	male	white	Pharmaceutical Therapy, NOS		'--
TCGA-49-4494	Dead	1081.0	M0	N2	Stage IIIA	T3	TCGA-49-4494-01A	Primary Tumor	ENSG00000100201.17	15.1478448333	77	not hispanic or latino	male	white	Pharmaceutical Therapy, NOS		25
TCGA-49-4501	Dead	1421.0	M0	N0	Stage IB	T2	TCGA-49-4501-01A	Primary Tumor	ENSG00000100201.17	22.2105166098	67	not hispanic or latino	male	white	Pharmaceutical Therapy, NOS		'--
TCGA-49-4505	Dead	428.0	M0	N1	Stage IIB	T2	TCGA-49-4505-01A	Primary Tumor	ENSG00000100201.17	23.8684928716	61	not hispanic or latino	male	white	Pharmaceutical Therapy, NOS		37
TCGA-49-4506	Dead	999.0	M0	N1	Stage IIB	T2	TCGA-49-4506-01A	Primary Tumor	ENSG00000100201.17	19.7718490302	68	not hispanic or latino	male	white	Pharmaceutical Therapy, NOS		'--
TCGA-49-4507	Dead	268.0	M0	N1	Stage IIIA	T3	TCGA-49-4507-01A	Primary Tumor	ENSG00000100201.17	21.3279323825	73	not hispanic or latino	male	white	Pharmaceutical Therapy, NOS		'--
TCGA-49-4510	Dead	896.0	M0	N1	Stage IIB	T2	TCGA-49-4510-01A	Primary Tumor	ENSG00000100201.17	33.7009909858	51	not hispanic or latino	male	white	Pharmaceutical Therapy, NOS		'--
TCGA-49-4512	Dead	905.0	MX	N2	Stage IIIA	T2	TCGA-49-4512-11A	Solid Tissue Normal	ENSG00000100201.17	19.1449174522	69	not hispanic or latino	male	white	Pharmaceutical Therapy, NOS		'--
TCGA-49-4512	Dead	905.0	MX	N2	Stage IIIA	T2	TCGA-49-4512-01A	Primary Tumor	ENSG00000100201.17	37.4377936466	69	not hispanic or latino	male	white	Pharmaceutical Therapy, NOS		'--
TCGA-49-4514	Alive	'--	M0	N0	Stage IA	T1	TCGA-49-4514-01A	Primary Tumor	ENSG00000100201.17	22.045197169	79	not reported	male	white	Pharmaceutical Therapy, NOS		'--
TCGA-49-6742	Dead	488.0	M0	N1	Stage IIA	T2a	TCGA-49-6742-11A	Solid Tissue Normal	ENSG00000100201.17	27.2130999441	70	not hispanic or latino	male	white	Pharmaceutical Therapy, NOS		'--
TCGA-49-6742	Dead	488.0	M0	N1	Stage IIA	T2a	TCGA-49-6742-01A	Primary Tumor	ENSG00000100201.17	28.215673477	70	not hispanic or latino	male	white	Pharmaceutical Therapy, NOS		'--
TCGA-49-6743	Alive	'--	MX	N2	Stage IIIA	T1	TCGA-49-6743-11A	Solid Tissue Normal	ENSG00000100201.17	36.1664481395	81	not reported	male	white	Pharmaceutical Therapy, NOS		'--
TCGA-49-6743	Alive	'--	MX	N2	Stage IIIA	T1	TCGA-49-6743-01A	Primary Tumor	ENSG00000100201.17	40.9986661426	81	not reported	male	white	Pharmaceutical Therapy, NOS		'--
TCGA-49-6744	Alive	'--	MX	N1	Stage IIA	T2a	TCGA-49-6744-01A	Primary Tumor	ENSG00000100201.17	28.0684781404	64	not reported	male	white	Pharmaceutical Therapy, NOS		'--
TCGA-49-6744	Alive	'--	MX	N1	Stage IIA	T2a	TCGA-49-6744-11A	Solid Tissue Normal	ENSG00000100201.17	38.7477958186	64	not reported	male	white	Pharmaceutical Therapy, NOS		'--
TCGA-49-6745	Alive	'--	M0	N2	Stage IIIA	T2a	TCGA-49-6745-11A	Solid Tissue Normal	ENSG00000100201.17	32.2124377062	82	not reported	male	white	Pharmaceutical Therapy, NOS		'--
TCGA-49-6745	Alive	'--	M0	N2	Stage IIIA	T2a	TCGA-49-6745-01A	Primary Tumor	ENSG00000100201.17	29.1950324324	82	not reported	male	white	Pharmaceutical Therapy, NOS		'--
TCGA-49-6761	Alive	'--	MX	N2	Stage IIIA	T1	TCGA-49-6761-11A	Solid Tissue Normal	ENSG00000100201.17	45.9270282061	68	not hispanic or latino	male	white	Pharmaceutical Therapy, NOS		'--
TCGA-49-6761	Alive	'--	MX	N2	Stage IIIA	T1	TCGA-49-6761-01A	Primary Tumor	ENSG00000100201.17	22.1441390602	68	not hispanic or latino	male	white	Pharmaceutical Therapy, NOS		'--
TCGA-49-6767	Alive	'--	MX	N0	Stage IIB	T3	TCGA-49-6767-01A	Primary Tumor	ENSG00000100201.17	27.1974832444	46	not reported	male	white	Pharmaceutical Therapy, NOS		'--
TCGA-49-AAQV	Dead	677.0	MX	N1	Stage II	T1	TCGA-49-AAQV-01A	Primary Tumor	ENSG00000100201.17	46.7643616917	63	not hispanic or latino	male	white	Pharmaceutical Therapy, NOS		'--
TCGA-49-AAR0	Alive	'--	MX	N0	Stage IA	T1	TCGA-49-AAR0-01A	Primary Tumor	ENSG00000100201.17	44.2175287647	57	not hispanic or latino	male	white	Pharmaceutical Therapy, NOS		'--
TCGA-49-AAR2	Alive	'--	MX	N0	Stage IB	T2	TCGA-49-AAR2-01A	Primary Tumor	ENSG00000100201.17	23.6351002056	64	not hispanic or latino	male	white	Pharmaceutical Therapy, NOS		'--
TCGA-49-AAR3	Alive	'--	MX	N1	Stage IIB	T2	TCGA-49-AAR3-01A	Primary Tumor	ENSG00000100201.17	33.3836799579	69	not hispanic or latino	male	white	Pharmaceutical Therapy, NOS		'--
TCGA-49-AAR4	Dead	879.0	MX	N2	Stage IIIA	T2	TCGA-49-AAR4-01A	Primary Tumor	ENSG00000100201.17	69.5197556259	51	not hispanic or latino	male	white	Pharmaceutical Therapy, NOS		'--
TCGA-49-AAR9	Dead	260.0	MX	N0	Stage IIB	T3	TCGA-49-AAR9-01A	Primary Tumor	ENSG00000100201.17	21.9935039711	61	not hispanic or latino	male	white	Pharmaceutical Therapy, NOS		'--
TCGA-49-AARE	Dead	1229.0	MX	N0	Stage IA	T1	TCGA-49-AARE-01A	Primary Tumor	ENSG00000100201.17	33.3565733519	51	not hispanic or latino	male	white	Pharmaceutical Therapy, NOS		15
TCGA-49-AARN	Dead	1135.0	MX	N0	Stage IA	T1	TCGA-49-AARN-01A	Primary Tumor	ENSG00000100201.17	47.3825039118	56	not hispanic or latino	male	white	Pharmaceutical Therapy, NOS		'--
TCGA-49-AARO	Alive	'--	MX	N0	Stage IA	T1a	TCGA-49-AARO-01A	Primary Tumor	ENSG00000100201.17	51.1385843255	39	not hispanic or latino	male	white	Pharmaceutical Therapy, NOS		'--
TCGA-49-AARQ	Alive	'--	MX	N0	Stage I	T2	TCGA-49-AARQ-01A	Primary Tumor	ENSG00000100201.17	47.6174672156	41	not hispanic or latino	male	white	Pharmaceutical Therapy, NOS		'--
TCGA-49-AARR	Alive	'--	MX	N0	Stage IA	T1	TCGA-49-AARR-01A	Primary Tumor	ENSG00000100201.17	76.0008543027	68	not hispanic or latino	male	white	Pharmaceutical Therapy, NOS		'--
TCGA-4B-A93V	Dead	300.0	M0	N0	Stage IA	T1b	TCGA-4B-A93V-01A	Primary Tumor	ENSG00000100201.17	37.950549045	52	not hispanic or latino	male	white	Pharmaceutical Therapy, NOS		29
TCGA-50-5044	Dead	624.0	M0	N1	Stage IIIB	T4	TCGA-50-5044-01A	Primary Tumor	ENSG00000100201.17	21.0995576282	72	not hispanic or latino	male	white	Pharmaceutical Therapy, NOS		'--
TCGA-50-5045	Dead	2174.0	M0	N1	'--	T2	TCGA-50-5045-01A	Primary Tumor	ENSG00000100201.17	32.8594832274	57	not hispanic or latino	male	white	Pharmaceutical Therapy, NOS		'--
TCGA-50-5049	Alive	'--	M0	N0	Stage IA	T2	TCGA-50-5049-01A	Primary Tumor	ENSG00000100201.17	25.8641895031	70	not hispanic or latino	male	white	Pharmaceutical Therapy, NOS		'--
TCGA-50-5051	Dead	478.0	M0	N2	Stage IIIA	T2	TCGA-50-5051-01A	Primary Tumor	ENSG00000100201.17	41.9358168992	42	not hispanic or latino	male	white	Pharmaceutical Therapy, NOS		'--
TCGA-50-5055	Dead	1830.0	M0	N1	Stage IIA	T1	TCGA-50-5055-01A	Primary Tumor	ENSG00000100201.17	30.0474219545	79	not hispanic or latino	male	white	Pharmaceutical Therapy, NOS		'--
TCGA-50-5066	Alive	'--	M0	N0	Stage IB	T2	TCGA-50-5066-02A	Recurrent Tumor	ENSG00000100201.17	50.5126657878	72	not hispanic or latino	male	white	Pharmaceutical Therapy, NOS		'--
TCGA-50-5066	Alive	'--	M0	N0	Stage IB	T2	TCGA-50-5066-01A	Primary Tumor	ENSG00000100201.17	26.874915581	72	not hispanic or latino	male	white	Pharmaceutical Therapy, NOS		'--
TCGA-50-5068	Dead	1499.0	MX	N1	Stage IIB	T2	TCGA-50-5068-01A	Primary Tumor	ENSG00000100201.17	38.5045599447	59	not hispanic or latino	male	white	Pharmaceutical Therapy, NOS		'--
TCGA-50-5072	Dead	250.0	M0	N2	Stage IIIA	T2	TCGA-50-5072-01A	Primary Tumor	ENSG00000100201.17	32.8120541144	74	not hispanic or latino	male	white	Pharmaceutical Therapy, NOS		'--
TCGA-50-5930	Dead	282.0	M0	N2	Stage IIIA	T2	TCGA-50-5930-11A	Solid Tissue Normal	ENSG00000100201.17	37.0384303479	47	not hispanic or latino	male	white	Pharmaceutical Therapy, NOS		'--
TCGA-50-5930	Dead	282.0	M0	N2	Stage IIIA	T2	TCGA-50-5930-01A	Primary Tumor	ENSG00000100201.17	35.7967111212	47	not hispanic or latino	male	white	Pharmaceutical Therapy, NOS		'--
TCGA-50-5931	Dead	434.0	M0	N0	Stage IB	T2	TCGA-50-5931-01A	Primary Tumor	ENSG00000100201.17	77.1349642231	75	not hispanic or latino	male	white	Pharmaceutical Therapy, NOS		'--
TCGA-50-5931	Dead	434.0	M0	N0	Stage IB	T2	TCGA-50-5931-11A	Solid Tissue Normal	ENSG00000100201.17	41.8657726582	75	not hispanic or latino	male	white	Pharmaceutical Therapy, NOS		'--
TCGA-50-5932	Dead	1235.0	M0	N1	Stage IIB	T2	TCGA-50-5932-01A	Primary Tumor	ENSG00000100201.17	38.4399200789	75	not hispanic or latino	male	white	Pharmaceutical Therapy, NOS		'--
TCGA-50-5932	Dead	1235.0	M0	N1	Stage IIB	T2	TCGA-50-5932-11A	Solid Tissue Normal	ENSG00000100201.17	43.5327975897	75	not hispanic or latino	male	white	Pharmaceutical Therapy, NOS		'--
TCGA-50-5933	Dead	2393.0	M0	N2	Stage IIIB	T4	TCGA-50-5933-01A	Primary Tumor	ENSG00000100201.17	31.8769152875	72	not hispanic or latino	male	white	Pharmaceutical Therapy, NOS		'--
TCGA-50-5933	Dead	2393.0	M0	N2	Stage IIIB	T4	TCGA-50-5933-11A	Solid Tissue Normal	ENSG00000100201.17	67.8011485489	72	not hispanic or latino	male	white	Pharmaceutical Therapy, NOS		'--
TCGA-50-5935	Dead	653.0	M0	N0	Stage IA	T1	TCGA-50-5935-11A	Solid Tissue Normal	ENSG00000100201.17	38.6338668908	86	not hispanic or latino	male	white	Pharmaceutical Therapy, NOS		'--
TCGA-50-5935	Dead	653.0	M0	N0	Stage IA	T1	TCGA-50-5935-01A	Primary Tumor	ENSG00000100201.17	43.3246000375	86	not hispanic or latino	male	white	Pharmaceutical Therapy, NOS		'--
TCGA-50-5936	Dead	257.0	M0	N2	Stage IIIA	T2	TCGA-50-5936-01A	Primary Tumor	ENSG00000100201.17	30.8568694181	58	not hispanic or latino	male	white	Pharmaceutical Therapy, NOS		'--
TCGA-50-5936	Dead	257.0	M0	N2	Stage IIIA	T2	TCGA-50-5936-11A	Solid Tissue Normal	ENSG00000100201.17	46.0136723553	58	not hispanic or latino	male	white	Pharmaceutical Therapy, NOS		'--
TCGA-50-5939	Dead	460.0	M0	N0	Stage IB	T2	TCGA-50-5939-01A	Primary Tumor	ENSG00000100201.17	32.1900639964	85	not hispanic or latino	male	white	Pharmaceutical Therapy, NOS		'--
TCGA-50-5939	Dead	460.0	M0	N0	Stage IB	T2	TCGA-50-5939-11A	Solid Tissue Normal	ENSG00000100201.17	46.5689154818	85	not hispanic or latino	male	white	Pharmaceutical Therapy, NOS		'--
TCGA-50-5941	Alive	'--	M0	N2	Stage IIIA	T2a	TCGA-50-5941-01A	Primary Tumor	ENSG00000100201.17	25.8193521869	55	not reported	male	white	Pharmaceutical Therapy, NOS		'--
TCGA-50-5942	Alive	'--	M0	N0	Stage IA	T1	TCGA-50-5942-01A	Primary Tumor	ENSG00000100201.17	41.5892506143	67	not hispanic or latino	male	white	Pharmaceutical Therapy, NOS		'--
TCGA-50-5944	Alive	'--	M0	N0	Stage IA	T1	TCGA-50-5944-01A	Primary Tumor	ENSG00000100201.17	28.8112231144	69	not reported	male	white	Pharmaceutical Therapy, NOS		'--
TCGA-50-5946	Alive	'--	MX	N0	Stage IA	T1	TCGA-50-5946-02A	Recurrent Tumor	ENSG00000100201.17	30.5463477277	62	not reported	male	white	Pharmaceutical Therapy, NOS		'--
TCGA-50-5946	Alive	'--	MX	N0	Stage IA	T1	TCGA-50-5946-01A	Primary Tumor	ENSG00000100201.17	55.1556751707	62	not reported	male	white	Pharmaceutical Therapy, NOS		'--
TCGA-50-6590	Dead	1288.0	M0	N0	Stage IB	T2	TCGA-50-6590-01A	Primary Tumor	ENSG00000100201.17	27.6655783638	72	not hispanic or latino	male	white	Pharmaceutical Therapy, NOS		'--
TCGA-50-6591	Dead	119.0	M1	N0	Stage IV	T2	TCGA-50-6591-01A	Primary Tumor	ENSG00000100201.17	49.6361117063	63	not hispanic or latino	male	white	Pharmaceutical Therapy, NOS		'--
TCGA-50-6592	Dead	777.0	M0	N0	Stage IB	T2	TCGA-50-6592-01A	Primary Tumor	ENSG00000100201.17	34.4184689517	71	not hispanic or latino	male	white	Pharmaceutical Therapy, NOS		'--
TCGA-50-6593	Dead	336.0	M0	N2	Stage IIIA	T1	TCGA-50-6593-01A	Primary Tumor	ENSG00000100201.17	30.7484881866	49	not hispanic or latino	male	white	Pharmaceutical Therapy, NOS		'--
TCGA-50-6594	Dead	370.0	M0	N2	Stage IIIA	T3	TCGA-50-6594-01A	Primary Tumor	ENSG00000100201.17	45.1360692663	79	not hispanic or latino	male	white	Pharmaceutical Therapy, NOS		'--
TCGA-50-6595	Dead	189.0	M0	N2	Stage IIIA	T2	TCGA-50-6595-01A	Primary Tumor	ENSG00000100201.17	21.2568472703	74	not hispanic or latino	male	white	Pharmaceutical Therapy, NOS		'--
TCGA-50-6595	Dead	189.0	M0	N2	Stage IIIA	T2	TCGA-50-6595-11A	Solid Tissue Normal	ENSG00000100201.17	51.1707718094	74	not hispanic or latino	male	white	Pharmaceutical Therapy, NOS		'--
TCGA-50-6597	Dead	1268.0	M0	N0	Stage IB	T2	TCGA-50-6597-01A	Primary Tumor	ENSG00000100201.17	18.231822641	79	not hispanic or latino	male	white	Pharmaceutical Therapy, NOS		'--
TCGA-50-6673	Dead	22.0	M0	N0	Stage I	T1	TCGA-50-6673-01A	Primary Tumor	ENSG00000100201.17	31.779246324	84	not reported	male	white	Pharmaceutical Therapy, NOS		'--
TCGA-50-7109	Dead	308.0	M0	N0	Stage IA	T1	TCGA-50-7109-01A	Primary Tumor	ENSG00000100201.17	40.4497310577	60	not hispanic or latino	male	white	Pharmaceutical Therapy, NOS		'--
TCGA-50-8457	Alive	'--	M0	N0	Stage IA	T1a	TCGA-50-8457-01A	Primary Tumor	ENSG00000100201.17	44.8839318876	63	not hispanic or latino	male	white	Pharmaceutical Therapy, NOS		'--
TCGA-50-8459	Alive	'--	M0	N0	Stage IIB	T3	TCGA-50-8459-01A	Primary Tumor	ENSG00000100201.17	32.1263818431	68	not hispanic or latino	male	white	Pharmaceutical Therapy, NOS		'--
TCGA-50-8460	Alive	'--	M0	N0	Stage IA	T1a	TCGA-50-8460-01A	Primary Tumor	ENSG00000100201.17	36.6550863992	74	not hispanic or latino	male	white	Pharmaceutical Therapy, NOS		'--
TCGA-53-7624	Dead	1043.0	M1	N0	Stage IV	T2	TCGA-53-7624-01A	Primary Tumor	ENSG00000100201.17	36.8727235406	40	hispanic or latino	male	white	Pharmaceutical Therapy, NOS		'--
TCGA-53-7626	Dead	929.0	M0	N1	Stage IIA	T1	TCGA-53-7626-01A	Primary Tumor	ENSG00000100201.17	41.0047539746	76	not hispanic or latino	male	white	Pharmaceutical Therapy, NOS		35
TCGA-53-7813	Alive	'--	M0	N0	Stage IIIB	T4	TCGA-53-7813-01A	Primary Tumor	ENSG00000100201.17	65.1009713216	51	not hispanic or latino	male	white	Pharmaceutical Therapy, NOS		35
TCGA-53-A4EZ	Alive	'--	MX	N1	Stage IIA	T2a	TCGA-53-A4EZ-01A	Primary Tumor	ENSG00000100201.17	32.0368820036	63	hispanic or latino	male	white	Pharmaceutical Therapy, NOS		40
TCGA-55-1592	Dead	701.0	M0	N0	Stage IA	T2	TCGA-55-1592-01A	Primary Tumor	ENSG00000100201.17	66.6695740769	65	not hispanic or latino	male	white	Pharmaceutical Therapy, NOS		40
TCGA-55-1594	Alive	'--	M0	N2	Stage IIIA	T2	TCGA-55-1594-01A	Primary Tumor	ENSG00000100201.17	60.2342770977	68	not hispanic or latino	male	white	Pharmaceutical Therapy, NOS		'--
TCGA-55-1596	Alive	'--	M0	N1	Stage IIB	T2	TCGA-55-1596-01A	Primary Tumor	ENSG00000100201.17	39.328158142	55	not hispanic or latino	male	white	Pharmaceutical Therapy, NOS		'--
TCGA-55-5899	Alive	'--	M0	N1	'--	T1a	TCGA-55-5899-01A	Primary Tumor	ENSG00000100201.17	31.3194795209	58	not hispanic or latino	male	white	Pharmaceutical Therapy, NOS		'--
TCGA-55-6543	Alive	'--	MX	N0	Stage IA	T1b	TCGA-55-6543-01A	Primary Tumor	ENSG00000100201.17	40.8396145112	60	not reported	male	white	Pharmaceutical Therapy, NOS		'--
TCGA-55-6642	Alive	'--	MX	N0	Stage IB	T2	TCGA-55-6642-01A	Primary Tumor	ENSG00000100201.17	45.0876167736	63	not reported	male	white	Pharmaceutical Therapy, NOS		'--
TCGA-55-6712	Dead	171.0	MX	N1	Stage IIA	T2a	TCGA-55-6712-01A	Primary Tumor	ENSG00000100201.17	26.7798692215	71	not reported	male	white	Pharmaceutical Therapy, NOS		33
TCGA-55-6968	Dead	1293.0	M1	N0	Stage IV	T1	TCGA-55-6968-11A	Solid Tissue Normal	ENSG00000100201.17	46.6957961718	61	not hispanic or latino	male	white	Pharmaceutical Therapy, NOS		'--
TCGA-55-6968	Dead	1293.0	M1	N0	Stage IV	T1	TCGA-55-6968-01A	Primary Tumor	ENSG00000100201.17	39.8978341459	61	not hispanic or latino	male	white	Pharmaceutical Therapy, NOS		'--
TCGA-55-6969	Alive	'--	M0	N0	Stage IB	T2	TCGA-55-6969-11A	Solid Tissue Normal	ENSG00000100201.17	80.4017938659	52	not reported	male	white	Pharmaceutical Therapy, NOS		'--
TCGA-55-6970	Dead	464.0	MX	N2	Stage IIIA	T2	TCGA-55-6970-11A	Solid Tissue Normal	ENSG00000100201.17	82.4981832408	67	not reported	male	white	Pharmaceutical Therapy, NOS		'--
TCGA-55-6970	Dead	464.0	MX	N2	Stage IIIA	T2	TCGA-55-6970-01A	Primary Tumor	ENSG00000100201.17	52.9632763103	67	not reported	male	white	Pharmaceutical Therapy, NOS		'--
TCGA-55-6971	Alive	'--	MX	N0	Stage IB	T2	TCGA-55-6971-11A	Solid Tissue Normal	ENSG00000100201.17	80.3833820911	59	not reported	male	white	Pharmaceutical Therapy, NOS		40
TCGA-55-6971	Alive	'--	MX	N0	Stage IB	T2	TCGA-55-6971-01A	Primary Tumor	ENSG00000100201.17	54.9433625448	59	not reported	male	white	Pharmaceutical Therapy, NOS		40
TCGA-55-6972	Dead	1632.0	M0	N0	Stage IB	T2	TCGA-55-6972-11A	Solid Tissue Normal	ENSG00000100201.17	70.9080898027	72	not hispanic or latino	male	white	Pharmaceutical Therapy, NOS		'--
TCGA-55-6972	Dead	1632.0	M0	N0	Stage IB	T2	TCGA-55-6972-01A	Primary Tumor	ENSG00000100201.17	68.442929025	72	not hispanic or latino	male	white	Pharmaceutical Therapy, NOS		'--
TCGA-55-6975	Dead	118.0	M0	N1	Stage IIB	T2	TCGA-55-6975-11A	Solid Tissue Normal	ENSG00000100201.17	77.2510478569	61	not hispanic or latino	male	white	Pharmaceutical Therapy, NOS		'--
TCGA-55-6975	Dead	118.0	M0	N1	Stage IIB	T2	TCGA-55-6975-01A	Primary Tumor	ENSG00000100201.17	26.5526725305	61	not hispanic or latino	male	white	Pharmaceutical Therapy, NOS		'--
TCGA-55-6978	Dead	176.0	MX	N0	Stage IIA	T2b	TCGA-55-6978-11A	Solid Tissue Normal	ENSG00000100201.17	60.5358957175	81	not hispanic or latino	male	white	Pharmaceutical Therapy, NOS		'--
TCGA-55-6978	Dead	176.0	MX	N0	Stage IIA	T2b	TCGA-55-6978-01A	Primary Tumor	ENSG00000100201.17	36.6809230112	81	not hispanic or latino	male	white	Pharmaceutical Therapy, NOS		'--
TCGA-55-6979	Dead	237.0	M0	N1	Stage IIB	T2	TCGA-55-6979-01A	Primary Tumor	ENSG00000100201.17	47.2820914512	59	not reported	male	white	Pharmaceutical Therapy, NOS		'--
TCGA-55-6979	Dead	237.0	M0	N1	Stage IIB	T2	TCGA-55-6979-11A	Solid Tissue Normal	ENSG00000100201.17	57.4919092701	59	not reported	male	white	Pharmaceutical Therapy, NOS		'--
TCGA-55-6980	Alive	'--	M0	N0	Stage IA	T1	TCGA-55-6980-11A	Solid Tissue Normal	ENSG00000100201.17	78.9017381457	56	not reported	male	white	Pharmaceutical Therapy, NOS		'--
TCGA-55-6980	Alive	'--	M0	N0	Stage IA	T1	TCGA-55-6980-01A	Primary Tumor	ENSG00000100201.17	34.5486146854	56	not reported	male	white	Pharmaceutical Therapy, NOS		'--
TCGA-55-6981	Dead	1379.0	M0	N2	Stage IIIA	T1	TCGA-55-6981-11A	Solid Tissue Normal	ENSG00000100201.17	86.8650113668	53	not hispanic or latino	male	white	Pharmaceutical Therapy, NOS		'--
TCGA-55-6981	Dead	1379.0	M0	N2	Stage IIIA	T1	TCGA-55-6981-01A	Primary Tumor	ENSG00000100201.17	45.6615748793	53	not hispanic or latino	male	white	Pharmaceutical Therapy, NOS		'--
TCGA-55-6982	Dead	995.0	M0	N1	Stage IIB	T2	TCGA-55-6982-11A	Solid Tissue Normal	ENSG00000100201.17	80.6671268291	79	not reported	male	white	Pharmaceutical Therapy, NOS		'--
TCGA-55-6982	Dead	995.0	M0	N1	Stage IIB	T2	TCGA-55-6982-01A	Primary Tumor	ENSG00000100201.17	28.9298901342	79	not reported	male	white	Pharmaceutical Therapy, NOS		'--
TCGA-55-6983	Alive	'--	M0	N1	Stage IIB	T2	TCGA-55-6983-01A	Primary Tumor	ENSG00000100201.17	40.9362286909	81	not hispanic or latino	male	white	Pharmaceutical Therapy, NOS		'--
TCGA-55-6983	Alive	'--	M0	N1	Stage IIB	T2	TCGA-55-6983-11A	Solid Tissue Normal	ENSG00000100201.17	56.3379563967	81	not hispanic or latino	male	white	Pharmaceutical Therapy, NOS		'--
TCGA-55-6984	Dead	760.0	M0	N1	Stage IIB	T2	TCGA-55-6984-01A	Primary Tumor	ENSG00000100201.17	42.744120569	71	not hispanic or latino	male	white	Pharmaceutical Therapy, NOS		'--
TCGA-55-6984	Dead	760.0	M0	N1	Stage IIB	T2	TCGA-55-6984-11A	Solid Tissue Normal	ENSG00000100201.17	47.4823254393	71	not hispanic or latino	male	white	Pharmaceutical Therapy, NOS		'--
TCGA-55-6985	Alive	'--	MX	N0	Stage IB	T2	TCGA-55-6985-01A	Primary Tumor	ENSG00000100201.17	36.3366687371	58	not reported	male	white	Pharmaceutical Therapy, NOS		'--
TCGA-55-6985	Alive	'--	MX	N0	Stage IB	T2	TCGA-55-6985-11A	Solid Tissue Normal	ENSG00000100201.17	64.8300283189	58	not reported	male	white	Pharmaceutical Therapy, NOS		'--
TCGA-55-6986	Alive	'--	M0	N0	Stage IB	T2	TCGA-55-6986-01A	Primary Tumor	ENSG00000100201.17	40.4777316796	74	not reported	male	white	Pharmaceutical Therapy, NOS		'--
TCGA-55-6986	Alive	'--	M0	N0	Stage IB	T2	TCGA-55-6986-11A	Solid Tissue Normal	ENSG00000100201.17	63.3388323833	74	not reported	male	white	Pharmaceutical Therapy, NOS		'--
TCGA-55-6987	Alive	'--	M0	N0	Stage IA	T1	TCGA-55-6987-01A	Primary Tumor	ENSG00000100201.17	49.4352280021	77	not hispanic or latino	male	white	Pharmaceutical Therapy, NOS		'--
TCGA-55-7227	Dead	952.0	MX	N1	Stage IIIA	T3	TCGA-55-7227-01A	Primary Tumor	ENSG00000100201.17	45.4027479608	77	not hispanic or latino	male	white	Pharmaceutical Therapy, NOS		40
TCGA-55-7281	Alive	'--	M0	N0	Stage IA	T1b	TCGA-55-7281-01A	Primary Tumor	ENSG00000100201.17	26.3786879221	70	not reported	female	white	Radiation Therapy, NOS		'--
TCGA-55-7283	Alive	'--	MX	N2	Stage IIIA	T3	TCGA-55-7283-01A	Primary Tumor	ENSG00000100201.17	28.9444105843	76	not hispanic or latino	male	white	Radiation Therapy, NOS		11
TCGA-55-7284	Dead	243.0	MX	N0	Stage IIB	T3	TCGA-55-7284-01B	Primary Tumor	ENSG00000100201.17	46.3666678305	74	not hispanic or latino	male	white	Radiation Therapy, NOS		'--
TCGA-55-7570	Alive	'--	MX	N0	Stage IA	T1a	TCGA-55-7570-01A	Primary Tumor	ENSG00000100201.17	39.0539662734	60	not hispanic or latino	male	white	Radiation Therapy, NOS		'--
TCGA-55-7573	Alive	'--	MX	N0	Stage IA	T1b	TCGA-55-7573-01A	Primary Tumor	ENSG00000100201.17	72.493863994	72	not hispanic or latino	male	white	Radiation Therapy, NOS		'--
TCGA-55-7574	Dead	995.0	M0	N0	Stage IB	T2a	TCGA-55-7574-01A	Primary Tumor	ENSG00000100201.17	78.2417622267	64	not hispanic or latino	male	white	Radiation Therapy, NOS		40
TCGA-55-7576	Alive	'--	M0	N0	Stage IB	T2a	TCGA-55-7576-01A	Primary Tumor	ENSG00000100201.17	30.6236158202	54	not hispanic or latino	male	white	Radiation Therapy, NOS		'--
TCGA-55-7724	Alive	'--	MX	N0	Stage IB	T2a	TCGA-55-7724-01A	Primary Tumor	ENSG00000100201.17	54.7166614597	76	not hispanic or latino	male	white	Radiation Therapy, NOS		50
TCGA-55-7725	Alive	'--	MX	N0	Stage IA	T1a	TCGA-55-7725-01A	Primary Tumor	ENSG00000100201.17	97.2713869914	68	not hispanic or latino	male	white	Radiation Therapy, NOS		31
TCGA-55-7726	Alive	'--	MX	N0	Stage IA	T1b	TCGA-55-7726-01A	Primary Tumor	ENSG00000100201.17	42.2202382379	72	not hispanic or latino	male	white	Radiation Therapy, NOS		24
TCGA-55-7727	Alive	'--	MX	N2	Stage IIIA	T1a	TCGA-55-7727-01A	Primary Tumor	ENSG00000100201.17	91.5721530773	70	not hispanic or latino	male	white	Radiation Therapy, NOS		'--
TCGA-55-7728	Alive	'--	MX	N0	Stage IB	T2a	TCGA-55-7728-01A	Primary Tumor	ENSG00000100201.17	73.0902311841	64	not hispanic or latino	male	white	Radiation Therapy, NOS		16
TCGA-55-7815	Alive	'--	MX	N0	Stage IB	T2a	TCGA-55-7815-01A	Primary Tumor	ENSG00000100201.17	48.2853164086	76	not reported	male	white	Radiation Therapy, NOS		'--
TCGA-55-7816	Dead	468.0	MX	NX	Stage IV	TX	TCGA-55-7816-01A	Primary Tumor	ENSG00000100201.17	72.5292054573	49	not hispanic or latino	male	white	Radiation Therapy, NOS		'--
TCGA-55-7903	Alive	'--	MX	N0	Stage IA	T1b	TCGA-55-7903-01A	Primary Tumor	ENSG00000100201.17	52.737826629	64	not hispanic or latino	male	white	Radiation Therapy, NOS		'--
TCGA-55-7907	Dead	343.0	MX	N1	Stage IIA	T2a	TCGA-55-7907-01A	Primary Tumor	ENSG00000100201.17	51.7753330465	77	not hispanic or latino	male	white	Radiation Therapy, NOS		40
TCGA-55-7910	Alive	'--	M0	N0	Stage IIA	T2b	TCGA-55-7910-01A	Primary Tumor	ENSG00000100201.17	72.9794183092	50	not hispanic or latino	male	white	Radiation Therapy, NOS		15
TCGA-55-7911	Alive	'--	MX	N0	Stage IA	T1a	TCGA-55-7911-01A	Primary Tumor	ENSG00000100201.17	50.1891171014	70	not hispanic or latino	male	white	Radiation Therapy, NOS		22
TCGA-55-7913	Dead	561.0	MX	N0	Stage IA	T1b	TCGA-55-7913-01B	Primary Tumor	ENSG00000100201.17	55.5769781256	61	not hispanic or latino	male	white	Radiation Therapy, NOS		'--
TCGA-55-7914	Dead	187.0	MX	N1	Stage IIA	T1b	TCGA-55-7914-01A	Primary Tumor	ENSG00000100201.17	64.1646287998	71	not hispanic or latino	male	white	Radiation Therapy, NOS		'--
TCGA-55-7994	Alive	'--	MX	N0	Stage IIB	T3	TCGA-55-7994-01A	Primary Tumor	ENSG00000100201.17	66.0905012598	81	not hispanic or latino	male	white	Radiation Therapy, NOS		'--
TCGA-55-7995	Alive	'--	M0	N0	Stage IA	T1b	TCGA-55-7995-01A	Primary Tumor	ENSG00000100201.17	57.4056175133	73	not hispanic or latino	male	white	Radiation Therapy, NOS		'--
TCGA-55-8085	Alive	'--	M0	N0	Stage IA	T1b	TCGA-55-8085-01A	Primary Tumor	ENSG00000100201.17	70.095144238	64	not hispanic or latino	male	white	Radiation Therapy, NOS		'--
TCGA-55-8087	Alive	'--	MX	N0	Stage IB	T2a	TCGA-55-8087-01A	Primary Tumor	ENSG00000100201.17	94.950170105	59	not hispanic or latino	male	white	Radiation Therapy, NOS		'--
TCGA-55-8089	Dead	702.0	M0	N0	Stage IA	T1a	TCGA-55-8089-01A	Primary Tumor	ENSG00000100201.17	37.507377243	56	not hispanic or latino	male	white	Radiation Therapy, NOS		'--
TCGA-55-8090	Dead	598.0	M0	N0	Stage IA	T1a	TCGA-55-8090-01A	Primary Tumor	ENSG00000100201.17	46.552679472	80	not hispanic or latino	male	white	Radiation Therapy, NOS		'--
TCGA-55-8091	Alive	'--	MX	N0	Stage IB	T2	TCGA-55-8091-01A	Primary Tumor	ENSG00000100201.17	65.4636692881	74	not hispanic or latino	male	white	Radiation Therapy, NOS		'--
TCGA-55-8092	Dead	154.0	MX	N0	Stage IIB	T3	TCGA-55-8092-01A	Primary Tumor	ENSG00000100201.17	71.8217715263	75	not hispanic or latino	male	white	Radiation Therapy, NOS		40
TCGA-55-8094	Alive	'--	M1b	N0	Stage IV	T2b	TCGA-55-8094-01A	Primary Tumor	ENSG00000100201.17	32.9873140716	51	not hispanic or latino	male	white	Radiation Therapy, NOS		35
TCGA-55-8096	Dead	719.0	MX	N0	Stage IB	T2a	TCGA-55-8096-01A	Primary Tumor	ENSG00000100201.17	80.2770398458	67	not hispanic or latino	male	white	Radiation Therapy, NOS		'--
TCGA-55-8097	Alive	'--	MX	N0	Stage IA	T1a	TCGA-55-8097-01A	Primary Tumor	ENSG00000100201.17	100.362968447	60	not hispanic or latino	male	white	Radiation Therapy, NOS		35
TCGA-55-8203	Alive	'--	M0	N0	Stage IA	T1b	TCGA-55-8203-01A	Primary Tumor	ENSG00000100201.17	43.1307997352	69	not hispanic or latino	male	white	Radiation Therapy, NOS		'--
TCGA-55-8204	Alive	'--	MX	N0	Stage IB	T2a	TCGA-55-8204-01A	Primary Tumor	ENSG00000100201.17	29.6892078094	87	not hispanic or latino	male	white	Radiation Therapy, NOS		'--
TCGA-55-8205	Alive	'--	M0	N0	Stage IIA	T2b	TCGA-55-8205-01A	Primary Tumor	ENSG00000100201.17	41.9926162753	76	not hispanic or latino	male	white	Radiation Therapy, NOS		61
TCGA-55-8206	Alive	'--	M0	N0	Stage IA	T1b	TCGA-55-8206-01A	Primary Tumor	ENSG00000100201.17	95.6483501218	56	not hispanic or latino	male	white	Radiation Therapy, NOS		'--
TCGA-55-8207	Alive	'--	MX	N0	Stage IB	T2a	TCGA-55-8207-01A	Primary Tumor	ENSG00000100201.17	43.1003572382	73	not hispanic or latino	male	white	Radiation Therapy, NOS		'--
TCGA-55-8208	Alive	'--	M0	N0	Stage IA	T1b	TCGA-55-8208-01A	Primary Tumor	ENSG00000100201.17	56.503989977	73	not hispanic or latino	male	white	Radiation Therapy, NOS		'--
TCGA-55-8299	Dead	469.0	MX	N0	Stage IA	T1b	TCGA-55-8299-01A	Primary Tumor	ENSG00000100201.17	51.250181395	61	not hispanic or latino	male	white	Radiation Therapy, NOS		41
TCGA-55-8301	Alive	'--	MX	N0	Stage IB	T2a	TCGA-55-8301-01A	Primary Tumor	ENSG00000100201.17	49.3013393451	58	not hispanic or latino	male	white	Radiation Therapy, NOS		'--
TCGA-55-8302	Alive	'--	MX	N0	Stage IB	T2	TCGA-55-8302-01A	Primary Tumor	ENSG00000100201.17	40.7791328687	54	not reported	male	white	Radiation Therapy, NOS		'--
TCGA-55-8505	Alive	'--	MX	N2	Stage IIIA	T1a	TCGA-55-8505-01A	Primary Tumor	ENSG00000100201.17	34.8072321697	62	not hispanic or latino	male	white	Radiation Therapy, NOS		'--
TCGA-55-8506	Alive	'--	MX	N0	Stage IIB	T3	TCGA-55-8506-01A	Primary Tumor	ENSG00000100201.17	32.3647978048	62	not hispanic or latino	male	white	Radiation Therapy, NOS		'--
TCGA-55-8507	Alive	'--	MX	N0	Stage IA	T1a	TCGA-55-8507-01A	Primary Tumor	ENSG00000100201.17	43.7186809253	53	not hispanic or latino	male	white	Radiation Therapy, NOS		'--
TCGA-55-8508	Alive	'--	MX	N1	Stage IIA	T2a	TCGA-55-8508-01A	Primary Tumor	ENSG00000100201.17	41.8539813633	60	not hispanic or latino	male	white	Radiation Therapy, NOS		'--
TCGA-55-8510	Alive	'--	MX	N0	Stage IB	T2a	TCGA-55-8510-01A	Primary Tumor	ENSG00000100201.17	45.2650709224	55	not hispanic or latino	male	white	Radiation Therapy, NOS		'--
TCGA-55-8511	Alive	'--	MX	N0	Stage IB	T2a	TCGA-55-8511-01A	Primary Tumor	ENSG00000100201.17	38.6263330358	73	not hispanic or latino	male	white	Radiation Therapy, NOS		'--
TCGA-55-8512	Dead	607.0	M1b	N1	Stage IV	T1a	TCGA-55-8512-01A	Primary Tumor	ENSG00000100201.17	68.8638487952	41	not hispanic or latino	male	white	Radiation Therapy, NOS		'--
TCGA-55-8513	Alive	'--	MX	N0	Stage IIB	T3	TCGA-55-8513-01A	Primary Tumor	ENSG00000100201.17	74.1851053953	77	not hispanic or latino	male	white	Radiation Therapy, NOS		'--
TCGA-55-8514	Alive	'--	MX	N0	Stage IB	T2a	TCGA-55-8514-01A	Primary Tumor	ENSG00000100201.17	34.4909674158	70	not hispanic or latino	male	white	Radiation Therapy, NOS		40
TCGA-55-8614	Alive	'--	MX	N0	Stage IB	T2a	TCGA-55-8614-01A	Primary Tumor	ENSG00000100201.17	59.844693828	76	not hispanic or latino	male	white	Radiation Therapy, NOS		'--
TCGA-55-8615	Alive	'--	MX	N2	Stage IIIA	T3	TCGA-55-8615-01A	Primary Tumor	ENSG00000100201.17	42.5669197013	67	not hispanic or latino	male	white	Radiation Therapy, NOS		'--
TCGA-55-8616	Alive	'--	M0	N0	Stage IB	T2a	TCGA-55-8616-01A	Primary Tumor	ENSG00000100201.17	42.9068672429	58	not hispanic or latino	male	white	Radiation Therapy, NOS		'--
TCGA-55-8619	Alive	'--	MX	N0	Stage IIB	T3	TCGA-55-8619-01A	Primary Tumor	ENSG00000100201.17	47.3913493069	72	not hispanic or latino	male	white	Radiation Therapy, NOS		'--
TCGA-55-8620	Dead	375.0	M1b	N1	Stage IV	T1a	TCGA-55-8620-01A	Primary Tumor	ENSG00000100201.17	32.0471067693	60	not hispanic or latino	male	white	Radiation Therapy, NOS		47
TCGA-55-8621	Alive	'--	MX	N0	Stage IA	T1a	TCGA-55-8621-01A	Primary Tumor	ENSG00000100201.17	52.2285148888	75	not hispanic or latino	male	white	Radiation Therapy, NOS		30
TCGA-55-A48X	Alive	'--	M0	N1	Stage IIA	T1b	TCGA-55-A48X-01A	Primary Tumor	ENSG00000100201.17	83.0301861394	63	not hispanic or latino	male	white	Radiation Therapy, NOS		36
TCGA-55-A48Y	Alive	'--	M0	N0	Stage IIA	T2b	TCGA-55-A48Y-01A	Primary Tumor	ENSG00000100201.17	56.6009042776	69	not hispanic or latino	male	white	Radiation Therapy, NOS		'--
TCGA-55-A48Z	Alive	'--	MX	N3	Stage IIIB	T1a	TCGA-55-A48Z-01A	Primary Tumor	ENSG00000100201.17	51.5335072752	60	not hispanic or latino	male	white	Radiation Therapy, NOS		40
TCGA-55-A490	Dead	99.0	MX	N0	Stage IIA	T2b	TCGA-55-A490-01A	Primary Tumor	ENSG00000100201.17	21.8429294924	78	not hispanic or latino	male	white	Radiation Therapy, NOS		34
TCGA-55-A491	Alive	'--	MX	N0	Stage IA	T1b	TCGA-55-A491-01A	Primary Tumor	ENSG00000100201.17	40.5595683904	81	not hispanic or latino	male	white	Radiation Therapy, NOS		30
TCGA-55-A492	Alive	'--	MX	N0	Stage IA	T1a	TCGA-55-A492-01A	Primary Tumor	ENSG00000100201.17	47.8716686784	70	not hispanic or latino	male	white	Radiation Therapy, NOS		33
TCGA-55-A493	Alive	'--	M0	N0	Stage IB	T2a	TCGA-55-A493-01A	Primary Tumor	ENSG00000100201.17	37.5821310422	54	not hispanic or latino	male	white	Radiation Therapy, NOS		'--
TCGA-55-A494	Alive	'--	MX	N0	Stage IB	T2a	TCGA-55-A494-01A	Primary Tumor	ENSG00000100201.17	83.103639842	61	not hispanic or latino	male	white	Radiation Therapy, NOS		13
TCGA-55-A4DF	Dead	440.0	MX	N0	Stage IA	T1b	TCGA-55-A4DF-01A	Primary Tumor	ENSG00000100201.17	72.1583561286	88	not hispanic or latino	male	white	Radiation Therapy, NOS		'--
TCGA-55-A4DG	Alive	'--	MX	N0	Stage IA	T1b	TCGA-55-A4DG-01A	Primary Tumor	ENSG00000100201.17	99.7871332925	71	not hispanic or latino	male	white	Radiation Therapy, NOS		'--
TCGA-55-A57B	Alive	'--	M0	N0	Stage IA	T1b	TCGA-55-A57B-01A	Primary Tumor	ENSG00000100201.17	69.7589103234	80	not hispanic or latino	male	white	Radiation Therapy, NOS		'--
TCGA-62-8394	Dead	139.0	M0	N2	Stage IIIB	T4	TCGA-62-8394-01A	Primary Tumor	ENSG00000100201.17	44.3726315309	65	not hispanic or latino	male	white	Radiation Therapy, NOS		'--
TCGA-62-8395	Alive	'--	M0	N0	Stage IIB	T3	TCGA-62-8395-01A	Primary Tumor	ENSG00000100201.17	61.4877990998	80	not hispanic or latino	male	white	Radiation Therapy, NOS		'--
TCGA-62-8397	Alive	'--	M0	N0	Stage IIB	T3	TCGA-62-8397-01A	Primary Tumor	ENSG00000100201.17	48.2019476973	70	not hispanic or latino	male	white	Radiation Therapy, NOS		'--
TCGA-62-8398	Dead	444.0	M0	N2	Stage IIIA	T2	TCGA-62-8398-01A	Primary Tumor	ENSG00000100201.17	49.2198906758	55	not hispanic or latino	male	white	Radiation Therapy, NOS		29
TCGA-62-8399	Alive	'--	M0	N2	Stage IIIA	T2	TCGA-62-8399-01A	Primary Tumor	ENSG00000100201.17	46.5688068701	62	not hispanic or latino	male	white	Radiation Therapy, NOS		'--
TCGA-62-8402	Dead	1498.0	M0	N2	Stage IIIA	T2	TCGA-62-8402-01A	Primary Tumor	ENSG00000100201.17	72.8505945212	73	not hispanic or latino	male	white	Radiation Therapy, NOS		'--
TCGA-62-A46O	Dead	1454.0	M0	N0	Stage IB	T2	TCGA-62-A46O-01A	Primary Tumor	ENSG00000100201.17	70.2419506065	65	not hispanic or latino	male	white	Radiation Therapy, NOS		'--
TCGA-62-A46P	Dead	594.0	M0	N0	Stage IB	T2	TCGA-62-A46P-01A	Primary Tumor	ENSG00000100201.17	51.1861408996	65	not hispanic or latino	male	white	Radiation Therapy, NOS		'--
TCGA-62-A46R	Dead	1725.0	M0	N0	Stage IB	T2	TCGA-62-A46R-01A	Primary Tumor	ENSG00000100201.17	71.2731542275	54	not hispanic or latino	male	white	Radiation Therapy, NOS		'--
TCGA-62-A46S	Dead	1653.0	M0	N0	Stage IB	T2	TCGA-62-A46S-01A	Primary Tumor	ENSG00000100201.17	77.1437522923	73	not hispanic or latino	male	white	Radiation Therapy, NOS		'--
TCGA-62-A46V	Alive	'--	M0	N0	Stage IB	T2	TCGA-62-A46V-01A	Primary Tumor	ENSG00000100201.17	70.9811026241	78	not hispanic or latino	male	white	Radiation Therapy, NOS		'--
TCGA-62-A46Y	Dead	414.0	M0	N2	Stage IIIA	T2	TCGA-62-A46Y-01A	Primary Tumor	ENSG00000100201.17	48.2906618483	70	not hispanic or latino	male	white	Radiation Therapy, NOS		'--
TCGA-62-A470	Dead	1194.0	M0	N0	Stage IB	T2	TCGA-62-A470-01A	Primary Tumor	ENSG00000100201.17	71.9300112032	84	not hispanic or latino	male	white	Radiation Therapy, NOS		'--
TCGA-62-A471	Alive	'--	M0	N1	Stage IIB	T2b	TCGA-62-A471-01A	Primary Tumor	ENSG00000100201.17	53.8579206126	64	not hispanic or latino	male	white	Radiation Therapy, NOS		'--
TCGA-62-A472	Alive	'--	M0	N0	Stage IIB	T3	TCGA-62-A472-01A	Primary Tumor	ENSG00000100201.17	51.7691534991	70	not hispanic or latino	male	white	Radiation Therapy, NOS		'--
TCGA-64-1676	Alive	'--	M0	N0	Stage IA	T1a	TCGA-64-1676-01A	Primary Tumor	ENSG00000100201.17	19.3158819556	58	not hispanic or latino	male	white	Radiation Therapy, NOS		'--
TCGA-64-1677	Dead	628.0	M0	N2	Stage IIIA	T2	TCGA-64-1677-01A	Primary Tumor	ENSG00000100201.17	36.3294365678	77	not hispanic or latino	male	white	Radiation Therapy, NOS		'--
TCGA-64-1678	Alive	'--	M0	N0	'--	T2b	TCGA-64-1678-01A	Primary Tumor	ENSG00000100201.17	25.920266278	70	not hispanic or latino	male	white	Radiation Therapy, NOS		20
TCGA-64-1679	Alive	'--	M0	N2	Stage IIIA	T1	TCGA-64-1679-01A	Primary Tumor	ENSG00000100201.17	21.8358814366	58	not hispanic or latino	male	white	Radiation Therapy, NOS		'--
TCGA-64-1680	Alive	'--	M1	N2	Stage IV	T2a	TCGA-64-1680-01A	Primary Tumor	ENSG00000100201.17	34.3888059103	63	not hispanic or latino	male	white	Radiation Therapy, NOS		20
TCGA-64-1681	Dead	1167.0	M0	N0	Stage IA	T1	TCGA-64-1681-01A	Primary Tumor	ENSG00000100201.17	30.0748557966	61	not hispanic or latino	male	white	Radiation Therapy, NOS		20
TCGA-64-5774	Alive	'--	M0	N0	Stage IB	T2	TCGA-64-5774-01A	Primary Tumor	ENSG00000100201.17	37.0839357688	60	not hispanic or latino	male	white	Radiation Therapy, NOS		45
TCGA-64-5775	Dead	62.0	M0	N0	Stage IIIA	T4	TCGA-64-5775-01A	Primary Tumor	ENSG00000100201.17	37.7409993003	71	not hispanic or latino	male	white	Radiation Therapy, NOS		'--
TCGA-64-5778	Alive	'--	M0	N0	Stage IB	T2	TCGA-64-5778-01A	Primary Tumor	ENSG00000100201.17	33.622779285	60	not hispanic or latino	male	white	Radiation Therapy, NOS		34
TCGA-64-5779	Alive	'--	M0	N2	Stage IIIA	T2	TCGA-64-5779-01A	Primary Tumor	ENSG00000100201.17	64.9838025755	61	not hispanic or latino	male	white	Radiation Therapy, NOS		40
TCGA-64-5781	Alive	'--	M0	N0	Stage IB	T2	TCGA-64-5781-01A	Primary Tumor	ENSG00000100201.17	29.029883874	55	not hispanic or latino	male	white	Radiation Therapy, NOS		25
TCGA-64-5815	Alive	'--	M0	N1	Stage IIB	T2	TCGA-64-5815-01A	Primary Tumor	ENSG00000100201.17	16.7168776824	74	not hispanic or latino	male	white	Radiation Therapy, NOS		'--
TCGA-67-3770	Alive	'--	M0	N0	Stage IA	T1	TCGA-67-3770-01A	Primary Tumor	ENSG00000100201.17	32.5783828374	70	not hispanic or latino	male	white	Radiation Therapy, NOS		'--
TCGA-67-3771	Alive	'--	M0	N0	Stage IA	T1	TCGA-67-3771-01A	Primary Tumor	ENSG00000100201.17	76.9859565143	77	not hispanic or latino	male	white	Radiation Therapy, NOS		'--
TCGA-67-3772	Alive	'--	M0	N0	Stage IB	T2	TCGA-67-3772-01A	Primary Tumor	ENSG00000100201.17	22.4022844188	82	not hispanic or latino	male	white	Radiation Therapy, NOS		'--
TCGA-67-3773	Alive	'--	M0	N0	Stage IB	T2	TCGA-67-3773-01A	Primary Tumor	ENSG00000100201.17	43.5257528802	84	not hispanic or latino	male	white	Radiation Therapy, NOS		'--
TCGA-67-3774	Alive	'--	M0	N0	Stage IB	T2	TCGA-67-3774-01A	Primary Tumor	ENSG00000100201.17	60.2244069694	73	not hispanic or latino	male	white	Radiation Therapy, NOS		'--
TCGA-67-4679	Alive	'--	M0	N0	'--	T3	TCGA-67-4679-01B	Primary Tumor	ENSG00000100201.17	85.37406552	69	not hispanic or latino	male	white	Radiation Therapy, NOS		'--
TCGA-67-6215	Alive	'--	M0	N0	Stage IB	T2a	TCGA-67-6215-01A	Primary Tumor	ENSG00000100201.17	59.8863192463	52	not hispanic or latino	male	white	Radiation Therapy, NOS		'--
TCGA-67-6216	Alive	'--	M0	N0	Stage IA	T1a	TCGA-67-6216-01A	Primary Tumor	ENSG00000100201.17	48.6583414549	57	not hispanic or latino	male	white	Radiation Therapy, NOS		'--
TCGA-67-6217	Alive	'--	M0	N1	Stage IIA	T2a	TCGA-67-6217-01A	Primary Tumor	ENSG00000100201.17	56.8005471531	73	not hispanic or latino	male	white	Radiation Therapy, NOS		'--
TCGA-69-7760	Alive	'--	M0	N0	Stage IIB	T3	TCGA-69-7760-01A	Primary Tumor	ENSG00000100201.17	26.7819306645	73	not hispanic or latino	male	white	Radiation Therapy, NOS		'--
TCGA-69-7761	Alive	'--	MX	N0	Stage IB	T2a	TCGA-69-7761-01A	Primary Tumor	ENSG00000100201.17	52.3152062139	84	not hispanic or latino	male	white	Radiation Therapy, NOS		20
TCGA-69-7763	Alive	'--	M0	N0	Stage IA	T1b	TCGA-69-7763-01A	Primary Tumor	ENSG00000100201.17	38.8873992452	69	not hispanic or latino	male	white	Radiation Therapy, NOS		45
TCGA-69-7764	Alive	'--	M0	N0	Stage IA	T1b	TCGA-69-7764-01A	Primary Tumor	ENSG00000100201.17	66.0263134644	75	not hispanic or latino	male	white	Radiation Therapy, NOS		14
TCGA-69-7765	Alive	'--	MX	N0	'--	T4	TCGA-69-7765-01A	Primary Tumor	ENSG00000100201.17	50.192079825	56	not hispanic or latino	male	white	Radiation Therapy, NOS		30
TCGA-69-7973	Alive	'--	M0	N0	Stage IB	T2a	TCGA-69-7973-01A	Primary Tumor	ENSG00000100201.17	53.5457652764	42	not hispanic or latino	male	white	Radiation Therapy, NOS		'--
TCGA-69-7974	Alive	'--	MX	N2	Stage IIIA	T2a	TCGA-69-7974-01A	Primary Tumor	ENSG00000100201.17	46.1118168757	54	not hispanic or latino	male	white	Radiation Therapy, NOS		30
TCGA-69-7978	Alive	'--	MX	N1	Stage IIB	T2b	TCGA-69-7978-01A	Primary Tumor	ENSG00000100201.17	44.100468579	59	not hispanic or latino	male	white	Radiation Therapy, NOS		'--
TCGA-69-7979	Alive	'--	MX	N0	Stage IB	T2a	TCGA-69-7979-01A	Primary Tumor	ENSG00000100201.17	65.2146161713	71	not hispanic or latino	male	white	Radiation Therapy, NOS		'--
TCGA-69-7980	Alive	'--	M0	N0	Stage I	T1b	TCGA-69-7980-01A	Primary Tumor	ENSG00000100201.17	43.5940695504	70	not hispanic or latino	female	white	Radiation Therapy, NOS		'--
TCGA-69-8253	Alive	'--	MX	N1	Stage IIA	T1a	TCGA-69-8253-01A	Primary Tumor	ENSG00000100201.17	37.4210062609	59	not hispanic or latino	female	white	Radiation Therapy, NOS		39
TCGA-69-8254	Alive	'--	'--	'--	'--	T2b	TCGA-69-8254-01A	Primary Tumor	ENSG00000100201.17	56.0905175304	85	not hispanic or latino	female	white	Radiation Therapy, NOS		'--
TCGA-69-8255	Alive	'--	M0	N0	Stage IA	T1a	TCGA-69-8255-01A	Primary Tumor	ENSG00000100201.17	40.2944814707	71	hispanic or latino	female	white	Radiation Therapy, NOS		'--
TCGA-69-8453	Alive	'--	MX	N0	Stage IIB	T3	TCGA-69-8453-01A	Primary Tumor	ENSG00000100201.17	43.9726146241	77	not hispanic or latino	female	white	Radiation Therapy, NOS		'--
TCGA-69-A59K	Alive	'--	M0	N0	Stage IIB	T3	TCGA-69-A59K-01A	Primary Tumor	ENSG00000100201.17	72.7811265487	60	not hispanic or latino	female	white	Radiation Therapy, NOS		13
TCGA-71-6725	Alive	'--	M0	N0	Stage IB	T2	TCGA-71-6725-01A	Primary Tumor	ENSG00000100201.17	33.3743289539	48	not hispanic or latino	female	white	Radiation Therapy, NOS		'--
TCGA-71-8520	Dead	210.0	M0	N0	Stage IB	T2	TCGA-71-8520-01A	Primary Tumor	ENSG00000100201.17	69.9857295035	60	not hispanic or latino	female	white	Radiation Therapy, NOS		'--
TCGA-73-4658	Dead	1600.0	M0	N0	Stage IB	T2	TCGA-73-4658-01A	Primary Tumor	ENSG00000100201.17	23.1151535951	80	not hispanic or latino	female	white	Radiation Therapy, NOS		'--
TCGA-73-4659	Dead	711.0	M0	N2	Stage IIIA	T2	TCGA-73-4659-01A	Primary Tumor	ENSG00000100201.17	42.092478067	66	not hispanic or latino	female	white	Radiation Therapy, NOS		12
TCGA-73-4662	Alive	'--	M0	N0	Stage IA	T1	TCGA-73-4662-01A	Primary Tumor	ENSG00000100201.17	42.3696655923	65	not hispanic or latino	female	white	Radiation Therapy, NOS		17
TCGA-73-4666	Alive	'--	M1	N0	Stage IV	T1	TCGA-73-4666-01A	Primary Tumor	ENSG00000100201.17	30.7820522667	52	not hispanic or latino	female	white	Radiation Therapy, NOS		20
TCGA-73-4668	Alive	'--	M0	N1	Stage IIB	T2	TCGA-73-4668-01A	Primary Tumor	ENSG00000100201.17	25.8162016091	66	not hispanic or latino	female	white	Radiation Therapy, NOS		37
TCGA-73-4670	Alive	'--	M1	N0	Stage IV	T2	TCGA-73-4670-01A	Primary Tumor	ENSG00000100201.17	25.0656666452	69	not hispanic or latino	female	white	Radiation Therapy, NOS		30
TCGA-73-4675	Dead	922.0	M0	N1	Stage IIIA	T3	TCGA-73-4675-01A	Primary Tumor	ENSG00000100201.17	36.7335551849	59	not hispanic or latino	female	white	Radiation Therapy, NOS		41
TCGA-73-4676	Dead	281.0	M0	N1	Stage IIA	T2a	TCGA-73-4676-11A	Solid Tissue Normal	ENSG00000100201.17	27.3770606865	45	not hispanic or latino	female	white	Radiation Therapy, NOS		32
TCGA-73-4676	Dead	281.0	M0	N1	Stage IIA	T2a	TCGA-73-4676-01A	Primary Tumor	ENSG00000100201.17	22.6431170713	45	not hispanic or latino	female	white	Radiation Therapy, NOS		32
TCGA-73-4677	Dead	38.0	M0	N0	'--	T2a	TCGA-73-4677-01A	Primary Tumor	ENSG00000100201.17	51.9284770578	74	not hispanic or latino	female	white	Radiation Therapy, NOS		'--
TCGA-73-7498	Alive	'--	M0	N0	Stage IA	T1b	TCGA-73-7498-01A	Primary Tumor	ENSG00000100201.17	96.7589878482	58	not hispanic or latino	female	white	Radiation Therapy, NOS		28
TCGA-73-7499	Dead	1531.0	M0	N0	Stage IB	T2a	TCGA-73-7499-01A	Primary Tumor	ENSG00000100201.17	42.5671365802	81	not hispanic or latino	female	white	Radiation Therapy, NOS		'--
TCGA-73-A9RS	Dead	340.0	M0	N0	Stage IIB	T3	TCGA-73-A9RS-01A	Primary Tumor	ENSG00000100201.17	47.9806054292	41	not hispanic or latino	female	white	Radiation Therapy, NOS		'--
TCGA-75-5122	Dead	'--	M0	N0	Stage IB	T2	TCGA-75-5122-01A	Primary Tumor	ENSG00000100201.17	40.691930476	'--	not reported	female	white	Radiation Therapy, NOS		'--
TCGA-75-5125	Dead	2027.0	M0	N1	Stage IIB	T2	TCGA-75-5125-01A	Primary Tumor	ENSG00000100201.17	47.5648877945	'--	not reported	female	white	Radiation Therapy, NOS		'--
TCGA-75-5126	Alive	'--	M0	N2	Stage IIIA	T3	TCGA-75-5126-01A	Primary Tumor	ENSG00000100201.17	24.1711031167	'--	not reported	female	white	Radiation Therapy, NOS		'--
TCGA-75-5146	Alive	'--	M0	N0	Stage IB	T2	TCGA-75-5146-01A	Primary Tumor	ENSG00000100201.17	36.0166253845	'--	not reported	female	white	Radiation Therapy, NOS		'--
TCGA-75-5147	Alive	'--	M0	N0	Stage IB	T2	TCGA-75-5147-01A	Primary Tumor	ENSG00000100201.17	39.0229242078	'--	not reported	female	white	Radiation Therapy, NOS		'--
TCGA-75-6203	Alive	'--	M0	N2	Stage IIIA	T2	TCGA-75-6203-01A	Primary Tumor	ENSG00000100201.17	35.7361527818	'--	not reported	female	white	Radiation Therapy, NOS		'--
TCGA-75-6205	Dead	'--	M0	N0	Stage IB	T2a	TCGA-75-6205-01A	Primary Tumor	ENSG00000100201.17	36.0670661358	'--	not reported	female	white	Radiation Therapy, NOS		'--
TCGA-75-6206	Alive	'--	M0	N0	Stage IB	T2	TCGA-75-6206-01A	Primary Tumor	ENSG00000100201.17	59.4099951808	'--	not reported	female	white	Radiation Therapy, NOS		'--
TCGA-75-6207	Dead	'--	M0	N2	Stage IIIA	T2	TCGA-75-6207-01A	Primary Tumor	ENSG00000100201.17	40.4116336875	'--	not reported	female	white	Radiation Therapy, NOS		'--
TCGA-75-6211	Dead	'--	M0	N0	Stage IB	T2	TCGA-75-6211-01A	Primary Tumor	ENSG00000100201.17	45.2977737602	'--	not reported	female	white	Radiation Therapy, NOS		'--
TCGA-75-6212	Dead	1516.0	M0	N1	Stage IIB	T2	TCGA-75-6212-01A	Primary Tumor	ENSG00000100201.17	39.1739627761	'--	not reported	female	white	Radiation Therapy, NOS		'--
TCGA-75-6214	Dead	1115.0	M0	N2	Stage IIIA	T2	TCGA-75-6214-01A	Primary Tumor	ENSG00000100201.17	34.3646162622	'--	not reported	female	white	Radiation Therapy, NOS		'--
TCGA-75-7025	Alive	'--	M0	N0	Stage IB	T2	TCGA-75-7025-01A	Primary Tumor	ENSG00000100201.17	94.9479687449	'--	not reported	female	white	Radiation Therapy, NOS		19
TCGA-75-7027	Alive	'--	M0	N0	Stage IB	T2	TCGA-75-7027-01A	Primary Tumor	ENSG00000100201.17	39.9849242545	'--	not reported	female	white	Radiation Therapy, NOS		'--
TCGA-75-7030	Alive	'--	M0	N0	Stage IIB	T3	TCGA-75-7030-01A	Primary Tumor	ENSG00000100201.17	34.6104376119	'--	not reported	female	white	Radiation Therapy, NOS		'--
TCGA-75-7031	Alive	'--	M0	N0	Stage IB	T2	TCGA-75-7031-01A	Primary Tumor	ENSG00000100201.17	97.4112369198	'--	not reported	female	white	Radiation Therapy, NOS		10
TCGA-78-7143	Dead	4961.0	M0	N0	Stage IB	T2	TCGA-78-7143-01A	Primary Tumor	ENSG00000100201.17	55.7969527874	62	not reported	female	white	Radiation Therapy, NOS		'--
TCGA-78-7145	Dead	826.0	M1	N1	Stage IV	T4	TCGA-78-7145-01A	Primary Tumor	ENSG00000100201.17	27.0327368123	52	not reported	female	white	Radiation Therapy, NOS		25
TCGA-78-7146	Dead	173.0	M0	N2	Stage IIIA	T2	TCGA-78-7146-01A	Primary Tumor	ENSG00000100201.17	30.2272793961	71	not reported	female	white	Radiation Therapy, NOS		10
TCGA-78-7147	Dead	586.0	M0	N1	Stage IIB	T2	TCGA-78-7147-01A	Primary Tumor	ENSG00000100201.17	44.3617793957	67	not reported	female	white	Radiation Therapy, NOS		'--
TCGA-78-7148	Dead	626.0	M0	N1	Stage IIB	T2	TCGA-78-7148-01A	Primary Tumor	ENSG00000100201.17	21.7336344412	71	not reported	female	white	Radiation Therapy, NOS		'--
TCGA-78-7149	Alive	'--	M0	N0	Stage IIIB	T4	TCGA-78-7149-01A	Primary Tumor	ENSG00000100201.17	30.2833779916	71	not reported	female	white	Radiation Therapy, NOS		'--
TCGA-78-7150	Dead	666.0	M0	N1	Stage IIB	T2	TCGA-78-7150-01A	Primary Tumor	ENSG00000100201.17	51.5252236159	59	not reported	female	white	Radiation Therapy, NOS		37
TCGA-78-7152	Dead	1215.0	M0	N0	Stage IB	T2	TCGA-78-7152-01A	Primary Tumor	ENSG00000100201.17	34.5013567333	65	not reported	female	white	Radiation Therapy, NOS		40
TCGA-78-7153	Alive	'--	M0	N0	Stage IB	T2	TCGA-78-7153-01A	Primary Tumor	ENSG00000100201.17	38.5417818799	65	not reported	female	white	Radiation Therapy, NOS		40
TCGA-78-7154	Dead	593.0	M0	N2	Stage IIIA	T3	TCGA-78-7154-01A	Primary Tumor	ENSG00000100201.17	27.011612813	72	not reported	female	white	Radiation Therapy, NOS		45
TCGA-78-7155	Dead	1171.0	M0	N0	Stage IB	T2	TCGA-78-7155-01A	Primary Tumor	ENSG00000100201.17	47.9069780128	68	not reported	female	white	Radiation Therapy, NOS		48
TCGA-78-7156	Dead	976.0	M1	N1	Stage IV	T4	TCGA-78-7156-01A	Primary Tumor	ENSG00000100201.17	77.7499963689	62	not reported	female	white	Radiation Therapy, NOS		28
TCGA-78-7158	Dead	179.0	M0	N2	Stage IIIB	T4	TCGA-78-7158-01A	Primary Tumor	ENSG00000100201.17	66.3359309771	59	not reported	female	white	Radiation Therapy, NOS		42
TCGA-78-7159	Alive	'--	M0	NX	Stage IA	T1	TCGA-78-7159-01A	Primary Tumor	ENSG00000100201.17	42.8047771843	60	not reported	female	white	Radiation Therapy, NOS		42
TCGA-78-7160	Dead	697.0	M1	N2	Stage IV	T4	TCGA-78-7160-01A	Primary Tumor	ENSG00000100201.17	44.4477348508	61	not reported	female	white	Radiation Therapy, NOS		35
TCGA-78-7161	Dead	291.0	M0	N0	Stage IIB	T3	TCGA-78-7161-01A	Primary Tumor	ENSG00000100201.17	67.0057160841	69	not reported	female	white	Radiation Therapy, NOS		37
TCGA-78-7162	Dead	3169.0	M0	N0	Stage IA	T1	TCGA-78-7162-01A	Primary Tumor	ENSG00000100201.17	30.1584854771	75	not reported	female	white	Radiation Therapy, NOS		'--
TCGA-78-7163	Alive	'--	M0	N0	Stage IB	T2	TCGA-78-7163-01A	Primary Tumor	ENSG00000100201.17	23.4420085314	60	not reported	female	white	Radiation Therapy, NOS		41
TCGA-78-7166	Dead	258.0	M0	N1	Stage IIB	T2	TCGA-78-7166-01A	Primary Tumor	ENSG00000100201.17	30.4273123299	84	not reported	female	white	Radiation Therapy, NOS		38
TCGA-78-7167	Dead	2681.0	M1	N0	Stage IV	T2	TCGA-78-7167-01A	Primary Tumor	ENSG00000100201.17	77.0299882921	77	not reported	female	white	Radiation Therapy, NOS		'--
TCGA-78-7220	Dead	807.0	M0	N2	Stage IIIA	T2	TCGA-78-7220-01A	Primary Tumor	ENSG00000100201.17	43.71854237	53	not reported	female	white	Radiation Therapy, NOS		'--
TCGA-78-7535	Dead	949.0	M0	N0	Stage IB	T2	TCGA-78-7535-01A	Primary Tumor	ENSG00000100201.17	22.2157003816	45	not reported	female	white	Radiation Therapy, NOS		'--
TCGA-78-7536	Dead	244.0	M0	N2	Stage IIIA	T2	TCGA-78-7536-01A	Primary Tumor	ENSG00000100201.17	52.8682173355	69	not reported	female	white	Radiation Therapy, NOS		44
TCGA-78-7537	Dead	1622.0	M0	N0	Stage IB	T2	TCGA-78-7537-01A	Primary Tumor	ENSG00000100201.17	39.0034956335	72	not reported	female	white	Radiation Therapy, NOS		40
TCGA-78-7539	Alive	'--	M0	N0	Stage IIA	T2b	TCGA-78-7539-01A	Primary Tumor	ENSG00000100201.17	41.6123231283	75	not reported	female	white	Radiation Therapy, NOS		28
TCGA-78-7540	Dead	1197.0	M0	N0	Stage IB	T2	TCGA-78-7540-01A	Primary Tumor	ENSG00000100201.17	29.2954231295	66	not reported	female	white	Radiation Therapy, NOS		'--
TCGA-78-7542	Dead	321.0	M0	N0	Stage IB	T2	TCGA-78-7542-01A	Primary Tumor	ENSG00000100201.17	32.8054936665	56	not reported	female	white	Radiation Therapy, NOS		'--
TCGA-78-7633	Dead	1528.0	M0	N0	Stage IB	T2	TCGA-78-7633-01A	Primary Tumor	ENSG00000100201.17	41.7092476949	67	not reported	male	white	Radiation Therapy, NOS		47
TCGA-78-8640	Alive	'--	M0	N1	Stage IIA	T1	TCGA-78-8640-01A	Primary Tumor	ENSG00000100201.17	39.5275305316	59	not reported	male	white	Radiation Therapy, NOS		'--
TCGA-78-8648	Dead	1209.0	M0	N0	Stage IIB	T3	TCGA-78-8648-01A	Primary Tumor	ENSG00000100201.17	45.2400405846	58	not reported	male	white	Radiation Therapy, NOS		'--
TCGA-78-8655	Alive	'--	M0	N0	Stage IA	T1	TCGA-78-8655-01A	Primary Tumor	ENSG00000100201.17	49.6607960751	77	not reported	male	white	Radiation Therapy, NOS		20
TCGA-78-8660	Dead	321.0	M0	N1	Stage IIB	T2	TCGA-78-8660-01A	Primary Tumor	ENSG00000100201.17	30.8940281899	69	not reported	male	white	Radiation Therapy, NOS		51
TCGA-78-8662	Dead	3361.0	M0	N0	Stage IB	T2	TCGA-78-8662-01A	Primary Tumor	ENSG00000100201.17	28.4710396285	53	not reported	male	white	Radiation Therapy, NOS		'--
TCGA-80-5607	Alive	'--	M0	N1	Stage IIB	T2	TCGA-80-5607-01A	Primary Tumor	ENSG00000100201.17	45.6082571716	'--	not reported	male	white	Radiation Therapy, NOS		20
TCGA-80-5608	Alive	'--	M0	N0	Stage IA	T1	TCGA-80-5608-01A	Primary Tumor	ENSG00000100201.17	27.3004023546	'--	not reported	male	white	Radiation Therapy, NOS		'--
TCGA-80-5611	Alive	'--	M0	N0	Stage IB	T2	TCGA-80-5611-01A	Primary Tumor	ENSG00000100201.17	32.478712522	'--	not reported	male	white	Radiation Therapy, NOS		'--
TCGA-83-5908	Alive	'--	M0	N0	Stage IA	T1	TCGA-83-5908-01A	Primary Tumor	ENSG00000100201.17	44.66357144	59	not hispanic or latino	male	white	Radiation Therapy, NOS		45
TCGA-86-6562	Dead	376.0	M0	N1	Stage IIA	T2a	TCGA-86-6562-01A	Primary Tumor	ENSG00000100201.17	38.2550302502	52	not hispanic or latino	male	white	Radiation Therapy, NOS		'--
TCGA-86-6851	Alive	'--	M0	N1	Stage IIA	T1b	TCGA-86-6851-01A	Primary Tumor	ENSG00000100201.17	60.1781923446	73	not hispanic or latino	male	white	Radiation Therapy, NOS		'--
TCGA-86-7701	Alive	'--	M1	N0	Stage IV	T2	TCGA-86-7701-01A	Primary Tumor	ENSG00000100201.17	50.7862635549	66	not hispanic or latino	male	white	Radiation Therapy, NOS		'--
TCGA-86-7711	Dead	1046.0	M0	N1	Stage IIA	T2a	TCGA-86-7711-01A	Primary Tumor	ENSG00000100201.17	24.1618688918	70	hispanic or latino	male	white	Radiation Therapy, NOS		'--
TCGA-86-7713	Alive	'--	M0	N0	Stage IIA	T2b	TCGA-86-7713-01A	Primary Tumor	ENSG00000100201.17	61.6350346878	70	not hispanic or latino	male	white	Radiation Therapy, NOS		'--
TCGA-86-7714	Dead	625.0	M0	N2	Stage IIIA	T1b	TCGA-86-7714-01A	Primary Tumor	ENSG00000100201.17	46.7579200653	61	not hispanic or latino	male	white	Radiation Therapy, NOS		'--
TCGA-86-7953	Alive	'--	M0	N0	Stage IA	T1b	TCGA-86-7953-01A	Primary Tumor	ENSG00000100201.17	40.8072337285	69	not hispanic or latino	male	white	Radiation Therapy, NOS		'--
TCGA-86-7954	Alive	'--	M0	N0	Stage IB	T2	TCGA-86-7954-01A	Primary Tumor	ENSG00000100201.17	45.5642730313	68	not hispanic or latino	male	white	Radiation Therapy, NOS		8
TCGA-86-7955	Alive	'--	M0	N0	Stage IB	T2a	TCGA-86-7955-01A	Primary Tumor	ENSG00000100201.17	61.8729264054	62	not hispanic or latino	male	white	Radiation Therapy, NOS		'--
TCGA-86-8054	Alive	'--	M0	N1	Stage IIB	T2b	TCGA-86-8054-01A	Primary Tumor	ENSG00000100201.17	63.0369352532	61	not hispanic or latino	male	white	Radiation Therapy, NOS		'--
TCGA-86-8055	Dead	124.0	M0	N1	Stage IIA	T2a	TCGA-86-8055-01A	Primary Tumor	ENSG00000100201.17	46.5170033651	79	not hispanic or latino	male	white	Radiation Therapy, NOS		'--
TCGA-86-8056	Alive	'--	M0	N0	Stage IIIA	T4	TCGA-86-8056-01A	Primary Tumor	ENSG00000100201.17	72.9827318773	63	not hispanic or latino	male	white	Radiation Therapy, NOS		12
TCGA-86-8073	Alive	'--	M0	N0	Stage IB	T2a	TCGA-86-8073-01A	Primary Tumor	ENSG00000100201.17	69.2779890187	58	not hispanic or latino	male	white	Radiation Therapy, NOS		'--
TCGA-86-8074	Alive	'--	M0	N1	Stage IIA	T1b	TCGA-86-8074-01A	Primary Tumor	ENSG00000100201.17	49.2855357962	62	not hispanic or latino	male	white	Radiation Therapy, NOS		'--
TCGA-86-8075	Dead	694.0	M0	N0	Stage IB	T2	TCGA-86-8075-01A	Primary Tumor	ENSG00000100201.17	46.5305159445	66	not hispanic or latino	male	white	Radiation Therapy, NOS		'--
TCGA-86-8076	Alive	'--	M0	N0	Stage IA	T1	TCGA-86-8076-01A	Primary Tumor	ENSG00000100201.17	48.4552537258	42	not hispanic or latino	male	white	Radiation Therapy, NOS		'--
TCGA-86-8278	Alive	'--	M0	N1	Stage IIB	T2	TCGA-86-8278-01A	Primary Tumor	ENSG00000100201.17	74.0971876948	63	not hispanic or latino	male	white	Radiation Therapy, NOS		'--
TCGA-86-8279	Alive	'--	M0	N1	Stage IIA	T2a	TCGA-86-8279-01A	Primary Tumor	ENSG00000100201.17	51.5613780291	46	not hispanic or latino	male	white	Radiation Therapy, NOS		'--
TCGA-86-8280	Alive	'--	M0	N0	Stage IIA	T2b	TCGA-86-8280-01A	Primary Tumor	ENSG00000100201.17	64.9017372801	54	not hispanic or latino	male	white	Radiation Therapy, NOS		'--
TCGA-86-8281	Alive	'--	M0	NX	Stage IA	T1	TCGA-86-8281-01A	Primary Tumor	ENSG00000100201.17	67.4032992991	75	not hispanic or latino	male	white	Radiation Therapy, NOS		30
TCGA-86-8358	Alive	'--	M0	N0	Stage IB	T2a	TCGA-86-8358-01A	Primary Tumor	ENSG00000100201.17	45.6002133552	44	not hispanic or latino	male	white	Radiation Therapy, NOS		'--
TCGA-86-8359	Dead	444.0	M0	N2	Stage IIIA	T3	TCGA-86-8359-01A	Primary Tumor	ENSG00000100201.17	32.5518334524	52	not hispanic or latino	male	white	Radiation Therapy, NOS		'--
TCGA-86-8585	Alive	'--	M0	N0	Stage IB	T2a	TCGA-86-8585-01A	Primary Tumor	ENSG00000100201.17	47.6034968142	57	not hispanic or latino	male	white	Radiation Therapy, NOS		'--
TCGA-86-8668	Alive	'--	M0	N0	Stage IA	T1b	TCGA-86-8668-01A	Primary Tumor	ENSG00000100201.17	66.6148864555	61	not hispanic or latino	male	white	Radiation Therapy, NOS		'--
TCGA-86-8669	Alive	'--	M0	N0	Stage IA	T1b	TCGA-86-8669-01A	Primary Tumor	ENSG00000100201.17	38.3959223496	64	not hispanic or latino	male	white	Radiation Therapy, NOS		'--
TCGA-86-8671	Alive	'--	M0	N1	Stage IIB	T2b	TCGA-86-8671-01A	Primary Tumor	ENSG00000100201.17	67.7672412779	72	not hispanic or latino	male	white	Radiation Therapy, NOS		'--
TCGA-86-8672	Dead	19.0	M0	N0	Stage IIB	T3	TCGA-86-8672-01A	Primary Tumor	ENSG00000100201.17	32.41140396	59	not hispanic or latino	male	white	Radiation Therapy, NOS		'--
TCGA-86-8673	Alive	'--	M0	N0	Stage IB	T2	TCGA-86-8673-01A	Primary Tumor	ENSG00000100201.17	31.2981797219	61	not hispanic or latino	male	white	Radiation Therapy, NOS		'--
TCGA-86-8674	Alive	'--	M0	N1	Stage IIA	T2a	TCGA-86-8674-01A	Primary Tumor	ENSG00000100201.17	54.713675298	50	not hispanic or latino	male	white	Radiation Therapy, NOS		30
TCGA-86-A456	Alive	'--	M0	N0	Stage IA	T1a	TCGA-86-A456-01A	Primary Tumor	ENSG00000100201.17	62.3972991008	78	not hispanic or latino	male	white	Radiation Therapy, NOS		35
TCGA-86-A4D0	Dead	116.0	M0	N0	Stage IIA	T2b	TCGA-86-A4D0-01A	Primary Tumor	ENSG00000100201.17	278.223749165	48	not hispanic or latino	male	white	Radiation Therapy, NOS		'--
TCGA-86-A4JF	Dead	737.0	M0	N0	Stage IIB	T3	TCGA-86-A4JF-01A	Primary Tumor	ENSG00000100201.17	26.513039221	56	not hispanic or latino	male	white	Radiation Therapy, NOS		'--
TCGA-86-A4P7	Alive	'--	M0	N0	Stage IB	T2a	TCGA-86-A4P7-01A	Primary Tumor	ENSG00000100201.17	82.094875583	63	not hispanic or latino	male	white	Radiation Therapy, NOS		'--
TCGA-86-A4P8	Alive	'--	MX	N2	Stage IIIA	T1b	TCGA-86-A4P8-01A	Primary Tumor	ENSG00000100201.17	105.681648647	59	not hispanic or latino	male	white	Radiation Therapy, NOS		'--
TCGA-91-6828	Alive	'--	M0	N0	Stage IA	T1a	TCGA-91-6828-01A	Primary Tumor	ENSG00000100201.17	60.1441632064	70	not hispanic or latino	male	white	Radiation Therapy, NOS		'--
TCGA-91-6828	Alive	'--	M0	N0	Stage IA	T1a	TCGA-91-6828-11A	Solid Tissue Normal	ENSG00000100201.17	65.102635357	70	not hispanic or latino	male	white	Radiation Therapy, NOS		'--
TCGA-91-6829	Dead	1258.0	MX	N0	Stage IB	T2	TCGA-91-6829-11A	Solid Tissue Normal	ENSG00000100201.17	51.5551975047	78	not hispanic or latino	male	white	Radiation Therapy, NOS		63
TCGA-91-6829	Dead	1258.0	MX	N0	Stage IB	T2	TCGA-91-6829-01A	Primary Tumor	ENSG00000100201.17	37.040766979	78	not hispanic or latino	male	white	Radiation Therapy, NOS		63
TCGA-91-6830	Alive	'--	MX	N1	Stage IIA	T1	TCGA-91-6830-01A	Primary Tumor	ENSG00000100201.17	44.0784201255	65	not hispanic or latino	male	white	Radiation Therapy, NOS		12
TCGA-91-6831	Alive	'--	MX	N0	Stage IB	T2	TCGA-91-6831-01A	Primary Tumor	ENSG00000100201.17	38.8733846079	66	not hispanic or latino	male	white	Radiation Therapy, NOS		'--
TCGA-91-6831	Alive	'--	MX	N0	Stage IB	T2	TCGA-91-6831-11A	Solid Tissue Normal	ENSG00000100201.17	71.3241372108	66	not hispanic or latino	male	white	Radiation Therapy, NOS		'--
TCGA-91-6835	Alive	'--	M0	N0	Stage IA	T1	TCGA-91-6835-01A	Primary Tumor	ENSG00000100201.17	66.5494453258	81	not hispanic or latino	male	white	Radiation Therapy, NOS		'--
TCGA-91-6835	Alive	'--	M0	N0	Stage IA	T1	TCGA-91-6835-11A	Solid Tissue Normal	ENSG00000100201.17	59.4889922136	81	not hispanic or latino	male	white	Radiation Therapy, NOS		'--
TCGA-91-6836	Alive	'--	MX	N0	Stage IB	T2	TCGA-91-6836-01A	Primary Tumor	ENSG00000100201.17	39.3505859539	52	not hispanic or latino	male	white	Radiation Therapy, NOS		'--
TCGA-91-6836	Alive	'--	MX	N0	Stage IB	T2	TCGA-91-6836-11A	Solid Tissue Normal	ENSG00000100201.17	62.4800657958	52	not hispanic or latino	male	white	Radiation Therapy, NOS		'--
TCGA-91-6840	Alive	'--	M0	N0	Stage IA	T1b	TCGA-91-6840-01A	Primary Tumor	ENSG00000100201.17	45.5545374607	59	not hispanic or latino	male	white	Radiation Therapy, NOS		25
TCGA-91-6847	Alive	'--	MX	N0	Stage IB	T2	TCGA-91-6847-01A	Primary Tumor	ENSG00000100201.17	81.6887484431	62	not hispanic or latino	male	white	Radiation Therapy, NOS		'--
TCGA-91-6847	Alive	'--	MX	N0	Stage IB	T2	TCGA-91-6847-11A	Solid Tissue Normal	ENSG00000100201.17	50.9797401226	62	not hispanic or latino	male	white	Radiation Therapy, NOS		'--
TCGA-91-6848	Alive	'--	MX	N2	Stage IIIA	T2	TCGA-91-6848-01A	Primary Tumor	ENSG00000100201.17	29.6652947335	59	not hispanic or latino	male	white	Radiation Therapy, NOS		'--
TCGA-91-6849	Alive	'--	MX	N2	Stage IIIA	T2	TCGA-91-6849-11A	Solid Tissue Normal	ENSG00000100201.17	58.3889079024	75	not hispanic or latino	male	white	Radiation Therapy, NOS		30
TCGA-91-6849	Alive	'--	MX	N2	Stage IIIA	T2	TCGA-91-6849-01A	Primary Tumor	ENSG00000100201.17	55.5384356957	75	not hispanic or latino	male	white	Radiation Therapy, NOS		30
TCGA-91-7771	Alive	'--	MX	N0	Stage IIB	T3	TCGA-91-7771-01A	Primary Tumor	ENSG00000100201.17	61.6172526466	62	not hispanic or latino	male	white	Radiation Therapy, NOS		'--
TCGA-91-8496	Alive	'--	MX	NX	Stage IB	T2a	TCGA-91-8496-01A	Primary Tumor	ENSG00000100201.17	48.6073537018	63	not hispanic or latino	male	white	Radiation Therapy, NOS		'--
TCGA-91-8497	Dead	434.0	MX	N0	Stage IA	T1a	TCGA-91-8497-01A	Primary Tumor	ENSG00000100201.17	67.8834792845	75	not hispanic or latino	male	white	Radiation Therapy, NOS		'--
TCGA-91-8499	Alive	'--	MX	N0	Stage IA	T1b	TCGA-91-8499-01A	Primary Tumor	ENSG00000100201.17	38.2390746681	76	not hispanic or latino	male	white	Radiation Therapy, NOS		'--
TCGA-91-A4BC	Alive	'--	MX	N0	Stage IIA	T2b	TCGA-91-A4BC-01A	Primary Tumor	ENSG00000100201.17	51.8625914909	59	not hispanic or latino	male	white	Radiation Therapy, NOS		25
TCGA-91-A4BD	Alive	'--	MX	N1	Stage IIA	T1b	TCGA-91-A4BD-01A	Primary Tumor	ENSG00000100201.17	48.5744561041	78	not hispanic or latino	male	white	Radiation Therapy, NOS		'--
TCGA-93-7347	Alive	'--	MX	N0	Stage IA	T1a	TCGA-93-7347-01A	Primary Tumor	ENSG00000100201.17	31.0878338714	76	not hispanic or latino	male	white	Radiation Therapy, NOS		15
TCGA-93-7348	Alive	'--	MX	N0	Stage IA	T1a	TCGA-93-7348-01A	Primary Tumor	ENSG00000100201.17	49.3476454349	75	not hispanic or latino	male	white	Radiation Therapy, NOS		42
TCGA-93-8067	Alive	'--	MX	N0	Stage IB	T2a	TCGA-93-8067-01A	Primary Tumor	ENSG00000100201.17	45.7200235048	77	not hispanic or latino	male	white	Radiation Therapy, NOS		40
TCGA-93-A4JN	Alive	'--	M1a	N0	Stage IV	T2a	TCGA-93-A4JN-01A	Primary Tumor	ENSG00000100201.17	69.9462031182	71	not hispanic or latino	male	white	Radiation Therapy, NOS		20
TCGA-93-A4JO	Dead	33.0	MX	N0	Stage IA	T1a	TCGA-93-A4JO-01A	Primary Tumor	ENSG00000100201.17	82.9321692669	70	not hispanic or latino	male	white	Radiation Therapy, NOS		50
TCGA-93-A4JP	Alive	'--	M1b	NX	Stage IV	TX	TCGA-93-A4JP-01A	Primary Tumor	ENSG00000100201.17	77.464364171	64	not hispanic or latino	male	white	Radiation Therapy, NOS		'--
TCGA-93-A4JQ	Alive	'--	MX	N0	Stage IA	T1b	TCGA-93-A4JQ-01A	Primary Tumor	ENSG00000100201.17	67.06303458	49	not hispanic or latino	male	white	Radiation Therapy, NOS		20
TCGA-95-7039	Alive	'--	MX	N0	Stage IIB	T3	TCGA-95-7039-01A	Primary Tumor	ENSG00000100201.17	20.3013627004	54	not hispanic or latino	male	white	Radiation Therapy, NOS		'--
TCGA-95-7043	Dead	503.0	MX	N0	Stage IA	T1a	TCGA-95-7043-01A	Primary Tumor	ENSG00000100201.17	30.7668766452	63	not hispanic or latino	male	white	Radiation Therapy, NOS		39
TCGA-95-7562	Dead	87.0	M0	N1	Stage IIA	T2a	TCGA-95-7562-01A	Primary Tumor	ENSG00000100201.17	32.9978823007	71	not hispanic or latino	male	white	Radiation Therapy, NOS		10
TCGA-95-7567	Alive	'--	M0	N1	Stage IIB	T2b	TCGA-95-7567-01A	Primary Tumor	ENSG00000100201.17	39.6229946622	61	not hispanic or latino	male	white	Radiation Therapy, NOS		41
TCGA-95-7944	Alive	'--	M0	N0	Stage IA	T1a	TCGA-95-7944-01A	Primary Tumor	ENSG00000100201.17	30.7959104919	71	not hispanic or latino	male	white	Radiation Therapy, NOS		'--
TCGA-95-7947	Alive	'--	M0	N0	Stage IA	T1a	TCGA-95-7947-01A	Primary Tumor	ENSG00000100201.17	55.0957908084	67	not hispanic or latino	male	white	Radiation Therapy, NOS		50
TCGA-95-7948	Alive	'--	M0	N0	Stage IB	T2a	TCGA-95-7948-01A	Primary Tumor	ENSG00000100201.17	57.5742931434	42	not hispanic or latino	male	white	Radiation Therapy, NOS		2
TCGA-95-8039	Alive	'--	MX	N0	Stage IA	T1	TCGA-95-8039-01A	Primary Tumor	ENSG00000100201.17	55.3002764141	72	not hispanic or latino	male	white	Radiation Therapy, NOS		'--
TCGA-95-8494	Alive	'--	M0	N1	Stage IIA	T2a	TCGA-95-8494-01A	Primary Tumor	ENSG00000100201.17	49.611162766	67	not hispanic or latino	male	white	Radiation Therapy, NOS		'--
TCGA-95-A4VK	Alive	'--	M0	N2	Stage IIIA	T2b	TCGA-95-A4VK-01A	Primary Tumor	ENSG00000100201.17	96.4807641169	74	not hispanic or latino	male	white	Radiation Therapy, NOS		30
TCGA-95-A4VN	Alive	'--	M0	N1	Stage IIA	T2a	TCGA-95-A4VN-01A	Primary Tumor	ENSG00000100201.17	35.0978206269	62	not hispanic or latino	male	white	Radiation Therapy, NOS		42
TCGA-95-A4VP	Alive	'--	M0	N2	Stage IIIA	T2b	TCGA-95-A4VP-01A	Primary Tumor	ENSG00000100201.17	41.8919093828	66	not reported	male	white	Radiation Therapy, NOS		40
TCGA-97-7546	Alive	'--	MX	N0	Stage IA	T1	TCGA-97-7546-01A	Primary Tumor	ENSG00000100201.17	67.733594437	76	not hispanic or latino	male	white	Radiation Therapy, NOS		20
TCGA-97-7547	Alive	'--	MX	N0	Stage IB	T2	TCGA-97-7547-01A	Primary Tumor	ENSG00000100201.17	37.4049947862	67	not hispanic or latino	male	white	Radiation Therapy, NOS		'--
TCGA-97-7552	Alive	'--	MX	N0	Stage IB	T2	TCGA-97-7552-01A	Primary Tumor	ENSG00000100201.17	40.7867442952	70	not hispanic or latino	male	white	Radiation Therapy, NOS		'--
TCGA-97-7553	Alive	'--	MX	N0	Stage IA	T1	TCGA-97-7553-01A	Primary Tumor	ENSG00000100201.17	41.4239715074	58	not hispanic or latino	male	white	Radiation Therapy, NOS		'--
TCGA-97-7554	Alive	'--	M0	N2	Stage IIIA	T2a	TCGA-97-7554-01A	Primary Tumor	ENSG00000100201.17	31.8203838249	83	not hispanic or latino	male	white	Radiation Therapy, NOS		38
TCGA-97-7937	Alive	'--	MX	N0	Stage IB	T2a	TCGA-97-7937-01A	Primary Tumor	ENSG00000100201.17	63.8137861617	65	not hispanic or latino	male	white	Radiation Therapy, NOS		'--
TCGA-97-7938	Dead	18.0	MX	N0	Stage IA	T1a	TCGA-97-7938-01A	Primary Tumor	ENSG00000100201.17	59.5960816677	76	not hispanic or latino	male	white	Radiation Therapy, NOS		'--
TCGA-97-7941	Alive	'--	MX	N0	Stage IA	T1b	TCGA-97-7941-01A	Primary Tumor	ENSG00000100201.17	54.4253077271	72	not hispanic or latino	male	white	Radiation Therapy, NOS		25
TCGA-97-8171	Alive	'--	M1a	N2	Stage IV	T2a	TCGA-97-8171-01A	Primary Tumor	ENSG00000100201.17	91.0387552888	81	not hispanic or latino	male	white	Radiation Therapy, NOS		'--
TCGA-97-8172	Alive	'--	M0	N0	Stage IB	T2a	TCGA-97-8172-01A	Primary Tumor	ENSG00000100201.17	93.2498437821	75	not hispanic or latino	male	white	Radiation Therapy, NOS		20
TCGA-97-8174	Dead	164.0	M0	N0	Stage IIA	T2b	TCGA-97-8174-01A	Primary Tumor	ENSG00000100201.17	89.6820689658	67	not hispanic or latino	male	white	Radiation Therapy, NOS		20
TCGA-97-8175	Alive	'--	M0	N0	Stage IB	T2a	TCGA-97-8175-01A	Primary Tumor	ENSG00000100201.17	42.1643416995	55	not hispanic or latino	male	white	Radiation Therapy, NOS		'--
TCGA-97-8176	Dead	468.0	M0	N1	Stage IIIA	T3	TCGA-97-8176-01A	Primary Tumor	ENSG00000100201.17	45.3154080372	63	not hispanic or latino	male	white	Radiation Therapy, NOS		40
TCGA-97-8177	Alive	'--	M0	N0	Stage IB	T2a	TCGA-97-8177-01A	Primary Tumor	ENSG00000100201.17	57.2408164216	59	not hispanic or latino	male	white	Radiation Therapy, NOS		'--
TCGA-97-8179	Alive	'--	M0	N0	Stage IA	T1a	TCGA-97-8179-01A	Primary Tumor	ENSG00000100201.17	43.1208074304	72	not hispanic or latino	male	white	Radiation Therapy, NOS		30
TCGA-97-8547	Alive	'--	MX	N2	Stage IIIA	T2a	TCGA-97-8547-01A	Primary Tumor	ENSG00000100201.17	54.0864541355	78	not reported	male	white	Radiation Therapy, NOS		'--
TCGA-97-8552	Alive	'--	MX	N0	Stage I	T1a	TCGA-97-8552-01A	Primary Tumor	ENSG00000100201.17	81.7281412271	55	not hispanic or latino	male	white	Radiation Therapy, NOS		'--
TCGA-97-A4LX	Alive	'--	M0	N0	Stage IB	T2a	TCGA-97-A4LX-01A	Primary Tumor	ENSG00000100201.17	58.2219803133	81	not hispanic or latino	male	white	Radiation Therapy, NOS		40
TCGA-97-A4M0	Alive	'--	M0	N0	Stage IB	T2a	TCGA-97-A4M0-01A	Primary Tumor	ENSG00000100201.17	65.0738390463	60	not hispanic or latino	male	white	Radiation Therapy, NOS		34
TCGA-97-A4M1	Alive	'--	M0	N0	Stage IA	T1a	TCGA-97-A4M1-01A	Primary Tumor	ENSG00000100201.17	80.2592892369	52	not hispanic or latino	male	white	Radiation Therapy, NOS		3
TCGA-97-A4M2	Alive	'--	M0	N0	Stage IA	T1a	TCGA-97-A4M2-01A	Primary Tumor	ENSG00000100201.17	106.47237978	66	not hispanic or latino	male	white	Radiation Therapy, NOS		'--
TCGA-97-A4M3	Alive	'--	M0	N0	Stage IA	T1b	TCGA-97-A4M3-01A	Primary Tumor	ENSG00000100201.17	44.3932509955	69	not hispanic or latino	male	white	Radiation Therapy, NOS		25
TCGA-97-A4M5	Alive	'--	M0	N0	Stage IA	T1b	TCGA-97-A4M5-01A	Primary Tumor	ENSG00000100201.17	79.0227166903	83	not hispanic or latino	male	white	Radiation Therapy, NOS		30
TCGA-97-A4M6	Alive	'--	M0	N0	Stage IA	T1a	TCGA-97-A4M6-01A	Primary Tumor	ENSG00000100201.17	84.8581971339	45	not hispanic or latino	male	white	Radiation Therapy, NOS		'--
TCGA-97-A4M7	Alive	'--	M0	N0	Stage IA	T1b	TCGA-97-A4M7-01A	Primary Tumor	ENSG00000100201.17	87.1400240061	74	not hispanic or latino	male	white	Radiation Therapy, NOS		20
TCGA-99-7458	Alive	'--	M0	N0	Stage IIIA	T4	TCGA-99-7458-01A	Primary Tumor	ENSG00000100201.17	48.8171405895	74	not hispanic or latino	male	white	Radiation Therapy, NOS		52
TCGA-99-8025	Alive	'--	M0	N2	Stage IIIA	T3	TCGA-99-8025-01A	Primary Tumor	ENSG00000100201.17	47.3845941291	72	not hispanic or latino	male	white	Radiation Therapy, NOS		40
TCGA-99-8028	Alive	'--	M0	N0	Stage IA	T1a	TCGA-99-8028-01A	Primary Tumor	ENSG00000100201.17	39.6737134986	50	not hispanic or latino	male	white	Radiation Therapy, NOS		30
TCGA-99-8032	Alive	'--	M0	N0	Stage IA	T1a	TCGA-99-8032-01A	Primary Tumor	ENSG00000100201.17	48.7203349977	61	not hispanic or latino	male	white	Radiation Therapy, NOS		'--
TCGA-99-8033	Dead	656.0	M1	NX	Stage IV	TX	TCGA-99-8033-01A	Primary Tumor	ENSG00000100201.17	74.0347198057	74	not hispanic or latino	male	white	Radiation Therapy, NOS		'--
TCGA-99-AA5R	Alive	'--	M0	N0	Stage IA	T1a	TCGA-99-AA5R-01A	Primary Tumor	ENSG00000100201.17	76.2279950772	70	not hispanic or latino	male	white	Radiation Therapy, NOS		'--
TCGA-J2-8192	Alive	'--	MX	N1	Stage IIA	T2a	TCGA-J2-8192-01A	Primary Tumor	ENSG00000100201.17	55.5598673883	65	not hispanic or latino	male	white	Radiation Therapy, NOS		'--
TCGA-J2-8194	Alive	'--	MX	N0	Stage IIB	T3	TCGA-J2-8194-01A	Primary Tumor	ENSG00000100201.17	53.5634499094	69	not hispanic or latino	male	white	Radiation Therapy, NOS		26
TCGA-J2-A4AD	Dead	550.0	MX	N0	Stage IA	T1a	TCGA-J2-A4AD-01A	Primary Tumor	ENSG00000100201.17	78.9232584051	61	not hispanic or latino	male	white	Radiation Therapy, NOS		'--
TCGA-J2-A4AE	Alive	'--	MX	N0	Stage IA	T1a	TCGA-J2-A4AE-01A	Primary Tumor	ENSG00000100201.17	97.1841457055	77	not hispanic or latino	male	white	Radiation Therapy, NOS		'--
TCGA-J2-A4AG	Alive	'--	MX	N0	Stage IA	T1b	TCGA-J2-A4AG-01A	Primary Tumor	ENSG00000100201.17	39.9420949218	66	not hispanic or latino	male	white	Radiation Therapy, NOS		25
TCGA-L4-A4E5	Alive	'--	M0	N0	Stage I	T1	TCGA-L4-A4E5-01A	Primary Tumor	ENSG00000100201.17	36.1606988054	48	not hispanic or latino	male	white	Radiation Therapy, NOS		33
TCGA-L4-A4E6	Alive	'--	M0	N0	Stage IA	T1	TCGA-L4-A4E6-01A	Primary Tumor	ENSG00000100201.17	77.6601851727	67	not hispanic or latino	male	white	Radiation Therapy, NOS		30
TCGA-L9-A443	Dead	193.0	MX	N0	Stage IA	T1a	TCGA-L9-A443-01A	Primary Tumor	ENSG00000100201.17	63.3903273989	63	not hispanic or latino	male	white	Radiation Therapy, NOS		45
TCGA-L9-A444	Alive	'--	MX	N0	Stage IA	T1a	TCGA-L9-A444-01A	Primary Tumor	ENSG00000100201.17	56.5868752339	60	not hispanic or latino	male	white	Radiation Therapy, NOS		'--
TCGA-L9-A50W	Dead	442.0	MX	N1	Stage IIA	T1b	TCGA-L9-A50W-01A	Primary Tumor	ENSG00000100201.17	48.5438354174	75	not hispanic or latino	male	white	Radiation Therapy, NOS		19
TCGA-L9-A5IP	Dead	58.0	M1b	N2	Stage IV	T3	TCGA-L9-A5IP-01A	Primary Tumor	ENSG00000100201.17	32.7786043423	40	not hispanic or latino	male	white	Radiation Therapy, NOS		'--
TCGA-L9-A743	Alive	'--	M0	N1	Stage IIA	T2a	TCGA-L9-A743-01A	Primary Tumor	ENSG00000100201.17	51.4640494425	56	not hispanic or latino	male	white	Radiation Therapy, NOS		'--
TCGA-L9-A7SV	Alive	'--	M0	N1	Stage IIA	T2a	TCGA-L9-A7SV-01A	Primary Tumor	ENSG00000100201.17	48.0471038642	69	not hispanic or latino	male	white	Radiation Therapy, NOS		31
TCGA-L9-A8F4	Alive	'--	MX	N0	Stage IB	T2a	TCGA-L9-A8F4-01A	Primary Tumor	ENSG00000100201.17	59.2633403069	64	not hispanic or latino	male	white	Radiation Therapy, NOS		'--
TCGA-MN-A4N1	Alive	'--	M0	N1	Stage IIA	T2a	TCGA-MN-A4N1-01A	Primary Tumor	ENSG00000100201.17	41.7164163367	60	not hispanic or latino	male	white	Radiation Therapy, NOS		'--
TCGA-MN-A4N4	Alive	'--	M0	N0	Stage IA	T1b	TCGA-MN-A4N4-01A	Primary Tumor	ENSG00000100201.17	44.9219708518	57	not hispanic or latino	male	white	Radiation Therapy, NOS		'--
TCGA-MN-A4N5	Alive	'--	M0	N0	Stage IA	T1a	TCGA-MN-A4N5-01A	Primary Tumor	ENSG00000100201.17	45.7749730058	63	not hispanic or latino	male	white	Radiation Therapy, NOS		40
TCGA-MP-A4SV	Dead	2620.0	M0	N0	Stage IB	T2	TCGA-MP-A4SV-01A	Primary Tumor	ENSG00000100201.17	53.0226211166	67	not reported	male	white	Radiation Therapy, NOS		'--
TCGA-MP-A4SW	Dead	1778.0	M0	N1	Stage IIB	T2	TCGA-MP-A4SW-01A	Primary Tumor	ENSG00000100201.17	63.15948447	53	not reported	male	white	Radiation Therapy, NOS		15
TCGA-MP-A4SY	Dead	1501.0	M0	N1	Stage IIB	T2	TCGA-MP-A4SY-01A	Primary Tumor	ENSG00000100201.17	50.463779089	61	not hispanic or latino	male	white	Radiation Therapy, NOS		'--
TCGA-MP-A4T4	Dead	2617.0	M0	N1	Stage IIB	T2	TCGA-MP-A4T4-01A	Primary Tumor	ENSG00000100201.17	67.7487751844	68	not reported	male	white	Radiation Therapy, NOS		'--
TCGA-MP-A4T6	Dead	1790.0	MX	N2	Stage IIIA	T1	TCGA-MP-A4T6-01A	Primary Tumor	ENSG00000100201.17	66.6234829245	76	not hispanic or latino	male	white	Radiation Therapy, NOS		'--
TCGA-MP-A4T7	Dead	167.0	M1	N0	Stage IV	T2	TCGA-MP-A4T7-01A	Primary Tumor	ENSG00000100201.17	73.3387452295	75	not reported	male	white	Radiation Therapy, NOS		50
TCGA-MP-A4T8	Dead	161.0	M0	N2	Stage IIIA	T2	TCGA-MP-A4T8-01A	Primary Tumor	ENSG00000100201.17	45.0455739543	68	not reported	male	white	Radiation Therapy, NOS		15
TCGA-MP-A4T9	Dead	1265.0	MX	N2	Stage IIIA	T2	TCGA-MP-A4T9-01A	Primary Tumor	ENSG00000100201.17	66.5069076505	54	not hispanic or latino	male	white	Radiation Therapy, NOS		24
TCGA-MP-A4TA	Dead	950.0	M0	N0	Stage IA	T1	TCGA-MP-A4TA-01A	Primary Tumor	ENSG00000100201.17	47.2177855544	75	not hispanic or latino	male	white	Radiation Therapy, NOS		55
TCGA-MP-A4TC	Dead	74.0	M0	N2	Stage IIIA	T1	TCGA-MP-A4TC-01A	Primary Tumor	ENSG00000100201.17	35.5483403955	77	not hispanic or latino	male	white	Radiation Therapy, NOS		32
TCGA-MP-A4TD	Dead	307.0	M0	N2	Stage IIIA	T2	TCGA-MP-A4TD-01A	Primary Tumor	ENSG00000100201.17	57.8362394309	71	not reported	male	white	Radiation Therapy, NOS		'--
TCGA-MP-A4TE	Dead	896.0	MX	N0	Stage IIA	T2b	TCGA-MP-A4TE-01A	Primary Tumor	ENSG00000100201.17	25.5744707541	56	not hispanic or latino	male	white	Radiation Therapy, NOS		40
TCGA-MP-A4TF	Dead	336.0	M0	N0	Stage IIA	T2b	TCGA-MP-A4TF-01A	Primary Tumor	ENSG00000100201.17	50.4576837023	58	not hispanic or latino	male	white	Radiation Therapy, NOS		40
TCGA-MP-A4TH	Alive	'--	M0	N0	Stage IA	T1a	TCGA-MP-A4TH-01A	Primary Tumor	ENSG00000100201.17	106.554712261	70	not hispanic or latino	male	white	Radiation Therapy, NOS		20
TCGA-MP-A4TI	Dead	429.0	M0	N1	Stage IIA	T2a	TCGA-MP-A4TI-01A	Primary Tumor	ENSG00000100201.17	56.9811687792	72	not hispanic or latino	male	white	Radiation Therapy, NOS		35
TCGA-MP-A4TJ	Dead	339.0	M0	N0	Stage IA	T1	TCGA-MP-A4TJ-01A	Primary Tumor	ENSG00000100201.17	75.396848309	62	not reported	male	white	Radiation Therapy, NOS		'--
TCGA-MP-A4TK	Dead	582.0	MX	N1	Stage IIB	T2	TCGA-MP-A4TK-01A	Primary Tumor	ENSG00000100201.17	32.7635134771	56	not reported	male	white	Radiation Therapy, NOS		28
TCGA-MP-A5C7	Alive	'--	M0	N0	Stage IB	T2	TCGA-MP-A5C7-01A	Primary Tumor	ENSG00000100201.17	84.0378521889	76	not hispanic or latino	male	white	Radiation Therapy, NOS		15
TCGA-NJ-A4YF	Alive	'--	M0	N0	Stage IA	T1	TCGA-NJ-A4YF-01A	Primary Tumor	ENSG00000100201.17	29.810957059	50	not hispanic or latino	male	white	Radiation Therapy, NOS		'--
TCGA-NJ-A4YG	Alive	'--	M0	N0	Stage IB	T2	TCGA-NJ-A4YG-01A	Primary Tumor	ENSG00000100201.17	62.4643905933	65	not reported	male	white	Radiation Therapy, NOS		52
TCGA-NJ-A4YI	Dead	4.0	M0	N2	Stage IIIA	T2	TCGA-NJ-A4YI-01A	Primary Tumor	ENSG00000100201.17	45.5911632425	87	not reported	male	white	Radiation Therapy, NOS		40
TCGA-NJ-A4YP	Alive	'--	M0	N0	Stage IB	T2a	TCGA-NJ-A4YP-01A	Primary Tumor	ENSG00000100201.17	51.1223624959	52	not hispanic or latino	male	white	Radiation Therapy, NOS		'--
TCGA-NJ-A4YQ	Alive	'--	M0	N0	Stage IA	T1b	TCGA-NJ-A4YQ-01A	Primary Tumor	ENSG00000100201.17	54.2729757514	69	not hispanic or latino	male	white	Radiation Therapy, NOS		'--
TCGA-NJ-A55A	Alive	'--	M0	N0	Stage IB	T2	TCGA-NJ-A55A-01A	Primary Tumor	ENSG00000100201.17	85.4912048157	76	not hispanic or latino	male	white	Radiation Therapy, NOS		'--
TCGA-NJ-A55O	Alive	'--	M0	N1	Stage IIA	T1b	TCGA-NJ-A55O-01A	Primary Tumor	ENSG00000100201.17	48.0458784023	56	not hispanic or latino	male	white	Radiation Therapy, NOS		'--
TCGA-NJ-A55R	Alive	'--	MX	N0	Stage IA	T1b	TCGA-NJ-A55R-01A	Primary Tumor	ENSG00000100201.17	50.5989171118	67	not hispanic or latino	male	white	Radiation Therapy, NOS		'--
TCGA-NJ-A7XG	Alive	'--	M0	N1	Stage IIIA	T4	TCGA-NJ-A7XG-01A	Primary Tumor	ENSG00000100201.17	78.5222123955	49	not hispanic or latino	male	white	Radiation Therapy, NOS		'--
TCGA-O1-A52J	Dead	1798.0	MX	N0	Stage IA	T1	TCGA-O1-A52J-01A	Primary Tumor	ENSG00000100201.17	39.4622518871	74	not hispanic or latino	male	white	Radiation Therapy, NOS		30
TCGA-S2-AA1A	Alive	'--	M0	N0	Stage IA	T1b	TCGA-S2-AA1A-01A	Primary Tumor	ENSG00000100201.17	72.2932169156	68	not hispanic or latino	male	white	Radiation Therapy, NOS		38
